# Supplementary material for: 16-Isopropyl-5,9-dimethyltetra­cyclo­[10.2.2.01,10.04,9]hexa­dec-15-ene-5,14-dicarboxylic acid ethanol hemisolvate
Source: Acta Crystallogr Sect E Struct Rep Online. 2009 Jun 6;65(Pt 7):o1521. doi: 10.1107/S1600536809021059 (PMC2969219; doi:10.1107/S1600536809021059)
Supplement: Supplementary file 1 [file e-65-o1521-sup1.cif]

##############################################################################
###                                                                        ###
###        Electronic paper (Acta Crystallographica Section E)             ###
###                                                                        ###
##############################################################################
#                                                                            #
# This CIF contains the data in a paper accepted for publication in Acta     #
# Crystallographica Section E. It conforms to the requirements of Notes      #
# for Authors for Section E, and has been peer reviewed under the auspices   #
# of the IUCr Commission on Journals.                                        #
#                                                                            #
# Full details of the Crystallographic Information File format               #
# are given in the paper "The Crystallographic Information File (CIF):       #
# a New Standard Archive File for Crystallography" by S. R. Hall, F. H.      #
# Allen and I. D. Brown [Acta Cryst. (1991), A47, 655-685].                  #
#                                                                            #
# The current version of the core CIF dictionary is obtainable from          #
# ftp://ftp.iucr.org/pub/cif_core.dic. The current version number is 2.4.    #
#                                                                            #
# Software is freely available for graphical display of the structure(s) in  #
# this CIF.  For information consult the CIF home page http://www.iucr.org/  #
# cif/home.html                                                              #
#                                                                            #
# This file may be used for bona fide research purposes within the           #
# scientific community so long as proper attribution is given to the journal # 
# article from which it was obtained.                                        #
#                                                                            #
##############################################################################
                                             
data_I
_audit_creation_method     SHELXL-97
_chemical_name_systematic
;
16-Isopropyl-5,9-dimethyltetracyclo[10.2.2.0^1,10^.0^4,9^]hexadec-15-ene-
5,14-dicarboxylic acid ethanol hemisolvate
;
_chemical_name_common     ?
_chemical_formula_moiety     'C23 H34 O4, 0.5(C2 H6 O)'
_chemical_formula_sum     'C24 H37 O4.5'
_chemical_formula_iupac     'C23 H34 O4, 0.5C2 H6 O'
_chemical_formula_weight     397.54
_chemical_melting_point     474
_symmetry_cell_setting     monoclinic
_symmetry_space_group_name_H-M     'P 21'
_symmetry_space_group_name_Hall     'P 2yb'
loop_
    _symmetry_equiv_pos_as_xyz
    'x, y, z'
    '-x, y+1/2, -z'
_cell_length_a     12.682(3)
_cell_length_b     12.476(3)
_cell_length_c     14.629(3)
_cell_angle_alpha     90.00
_cell_angle_beta     90.12(3)
_cell_angle_gamma     90.00
_cell_volume     2314.6(9)
_cell_formula_units_Z     4
_cell_measurement_reflns_used     25
_cell_measurement_theta_min     9
_cell_measurement_theta_max     12
_cell_measurement_temperature     293(2)
_exptl_crystal_description     block
_exptl_crystal_colour     colourless
_exptl_crystal_size_max     0.30
_exptl_crystal_size_mid     0.20
_exptl_crystal_size_min     0.20
_exptl_crystal_density_diffrn     1.141
_exptl_crystal_density_meas     ?
_exptl_crystal_density_method     'not measured'
_exptl_crystal_F_000     868
_exptl_absorpt_coefficient_mu     0.077
_exptl_absorpt_correction_type     psi-scan
_exptl_absorpt_process_details     '(XCAD4; Harms & Wocadlo, 1995)'
_exptl_absorpt_correction_T_min     0.9773
_exptl_absorpt_correction_T_max     0.9848
_exptl_special_details
;
;
_diffrn_ambient_temperature     293(2)
_diffrn_radiation_type     MoK\a
_diffrn_radiation_wavelength     0.71073
_diffrn_radiation_source     'fine-focus sealed tube'
_diffrn_radiation_monochromator     graphite
_diffrn_measurement_device_type     'Enraf--Nonius CAD-4'
_diffrn_measurement_method     \w/2\q
_diffrn_detector_area_resol_mean     ?
_diffrn_reflns_number     4620
_diffrn_reflns_av_R_equivalents     0.0334
_diffrn_reflns_av_sigmaI/netI     0.0391
_diffrn_reflns_theta_min     1.39
_diffrn_reflns_theta_max     25.27
_diffrn_reflns_theta_full     25.27
_diffrn_measured_fraction_theta_max     1.000
_diffrn_measured_fraction_theta_full     1.000
_diffrn_reflns_limit_h_min     0
_diffrn_reflns_limit_h_max     15
_diffrn_reflns_limit_k_min     0
_diffrn_reflns_limit_k_max     14
_diffrn_reflns_limit_l_min     -17
_diffrn_reflns_limit_l_max     17
_diffrn_standards_number     3
_diffrn_standards_interval_count     200
_diffrn_standards_interval_time     120
_diffrn_standards_decay_%     1
_refine_special_details
;
Refinement of <i>F</i>^2^ against ALL reflections. The weighted <i>R</i>-factor
<i>wR</i> and goodness of fit <i>S</i> are based on <i>F</i>^2^, conventional
<i>R</i>-factors <i>R</i> are based on <i>F</i>, with <i>F</i> set to zero for
negative <i>F</i>^2^. The threshold expression of <i>F</i>^2^ >
\s(<i>F</i>^2^) is used only for calculating <i>R</i>-factors(gt) <i>etc</i>.
and is not relevant to the choice of reflections for refinement.
<i>R</i>-factors based on <i>F</i>^2^ are statistically about twice as large
as those based on <i>F</i>, and <i>R</i>- factors based on ALL data will be
even larger.
;
_reflns_number_total     4413
_reflns_number_gt     2780
_reflns_threshold_expression     I>2\s(I)
_refine_ls_structure_factor_coef     Fsqd
_refine_ls_matrix_type     full
_refine_ls_R_factor_all     0.1110
_refine_ls_R_factor_gt     0.0771
_refine_ls_wR_factor_gt     0.1734
_refine_ls_wR_factor_ref     0.1943
_refine_ls_goodness_of_fit_ref     1.024
_refine_ls_restrained_S_all     1.034
_refine_ls_number_reflns     4413
_refine_ls_number_parameters     480
_refine_ls_number_restraints     24
_refine_ls_hydrogen_treatment     constr
_refine_ls_weighting_scheme     calc
_refine_ls_weighting_details
                'calc w=1/[\s^2^(Fo^2^)+(0.07P)^2^+2P] where P=(Fo^2^+2Fc^2^)/3'
_atom_sites_solution_hydrogens     geom
_atom_sites_solution_primary     direct
_atom_sites_solution_secondary     difmap
_refine_ls_shift/su_max     0.000
_refine_ls_shift/su_mean     0.000
_refine_diff_density_max     0.410
_refine_diff_density_min     -0.465
_refine_ls_extinction_method     none
_refine_ls_extinction_coef     ?
loop_
    _atom_type_symbol
    _atom_type_description
    _atom_type_scat_dispersion_real
    _atom_type_scat_dispersion_imag
    _atom_type_scat_source
    'C' 'C' 0.0033 0.0000
                         'International Tables Vol C Tables 4.2.6.8 and 6.1.1.4'
    'H' 'H' 0.0000 0.0000
                         'International Tables Vol C Tables 4.2.6.8 and 6.1.1.4'
    'O' 'O' 0.0106 0.0000
                         'International Tables Vol C Tables 4.2.6.8 and 6.1.1.4'
_computing_data_collection     'CAD4 EXPRESS (Enraf--Nonius, 1989)'
_computing_cell_refinement     'CAD4 EXPRESS (Enraf--Nonius, 1989)'
_computing_data_reduction     'XCAD4 (Harms & Wocadlo, 1995)'
_computing_structure_solution     'SHELXS97 (Sheldrick, 2008)'
_computing_structure_refinement     'SHELXL97 (Sheldrick, 2008)'
_computing_molecular_graphics     'SHELXTL (Sheldrick, 2008)'
_computing_publication_material     'SHELXTL (Sheldrick, 2008)'
loop_
    _atom_site_type_symbol
    _atom_site_label
    _atom_site_fract_x
    _atom_site_fract_y
    _atom_site_fract_z
    _atom_site_U_iso_or_equiv
    _atom_site_adp_type
    _atom_site_calc_flag
    _atom_site_refinement_flags
    _atom_site_occupancy
    _atom_site_disorder_assembly
    _atom_site_disorder_group
    O O1 0.4273(5) 0.0876(5) -0.8077(3) 0.102(2) Uani d . 1 . .
    H H1D 0.4194 0.0560 -0.7591 0.153 Uiso calc R 1 . .
    O O2 0.5275(4) -0.0529(5) -0.8341(3) 0.0851(16) Uani d . 1 . .
    O O3 0.9581(5) 0.4395(7) -0.8591(4) 0.126(2) Uani d U 1 . .
    O O4 0.7895(5) 0.4697(6) -0.8765(4) 0.120(2) Uani d U 1 . .
    H H4A 0.7994 0.5018 -0.8284 0.180 Uiso calc R 1 . .
    C C1 0.7264(7) -0.2280(8) -1.0584(6) 0.107 Uani d . 1 . .
    H H1A 0.7431 -0.2911 -1.0929 0.161 Uiso calc R 1 . .
    H H1B 0.6911 -0.2481 -1.0030 0.161 Uiso calc R 1 . .
    H H1C 0.7903 -0.1903 -1.0436 0.161 Uiso calc R 1 . .
    C C2 0.7017(7) -0.1389(9) -1.2089(6) 0.106 Uani d . 1 . .
    H H2A 0.6525 -0.0958 -1.2426 0.159 Uiso calc R 1 . .
    H H2B 0.7115 -0.2061 -1.2397 0.159 Uiso calc R 1 . .
    H H2C 0.7681 -0.1021 -1.2048 0.159 Uiso calc R 1 . .
    C C3 0.6586(7) -0.1594(8) -1.1118(7) 0.103(3) Uani d . 1 . .
    H H3A 0.5918 -0.1980 -1.1194 0.123 Uiso calc R 1 . .
    C C4 0.6320(5) -0.0537(6) -1.0688(5) 0.072(2) Uani d . 1 . .
    C C5 0.6772(5) -0.0079(5) -0.9964(4) 0.0544(15) Uani d . 1 . .
    H H5A 0.7320 -0.0405 -0.9645 0.065 Uiso calc R 1 . .
    C C6 0.6333(4) 0.1013(5) -0.9689(4) 0.0520(15) Uani d . 1 . .
    C C7 0.6353(4) 0.1774(5) -1.0529(4) 0.0518(15) Uani d . 1 . .
    H H7A 0.5896 0.2378 -1.0366 0.062 Uiso calc R 1 . .
    C C8 0.5802(5) 0.1215(7) -1.1353(4) 0.070(2) Uani d . 1 . .
    H H8A 0.5220 0.1653 -1.1566 0.084 Uiso calc R 1 . .
    H H8B 0.6300 0.1137 -1.1852 0.084 Uiso calc R 1 . .
    C C9 0.5399(5) 0.0127(6) -1.1076(4) 0.0651(18) Uani d . 1 . .
    H H9A 0.5074 -0.0240 -1.1598 0.078 Uiso calc R 1 . .
    C C10 0.4610(5) 0.0217(7) -1.0277(4) 0.073(2) Uani d . 1 . .
    H H10A 0.3977 0.0586 -1.0479 0.088 Uiso calc R 1 . .
    H H10B 0.4411 -0.0493 -1.0069 0.088 Uiso calc R 1 . .
    C C11 0.5125(5) 0.0839(6) -0.9494(4) 0.0606(17) Uani d . 1 . .
    H H11A 0.4799 0.1551 -0.9487 0.073 Uiso calc R 1 . .
    C C12 0.4906(5) 0.0343(6) -0.8588(5) 0.0656(19) Uani d . 1 . .
    C C13 0.6874(5) 0.1508(6) -0.8859(4) 0.0612(17) Uani d . 1 . .
    H H13A 0.6414 0.2051 -0.8602 0.073 Uiso calc R 1 . .
    H H13B 0.6973 0.0956 -0.8399 0.073 Uiso calc R 1 . .
    C C14 0.7930(5) 0.2011(6) -0.9069(4) 0.0654(18) Uani d . 1 . .
    H H14A 0.8429 0.1460 -0.9247 0.078 Uiso calc R 1 . .
    H H14B 0.8202 0.2368 -0.8528 0.078 Uiso calc R 1 . .
    C C15 0.7804(5) 0.2815(6) -0.9837(4) 0.0555(15) Uani d . 1 . .
    H H15A 0.7203 0.3259 -0.9653 0.067 Uiso calc R 1 . .
    C C16 0.7447(5) 0.2279(5) -1.0760(4) 0.0579(16) Uani d . 1 . .
    C C17 0.8741(5) 0.3615(7) -0.9916(4) 0.0689(19) Uani d . 1 . .
    C C18 0.8501(6) 0.4431(7) -1.0690(4) 0.081(2) Uani d . 1 . .
    H H18A 0.7924 0.4891 -1.0502 0.098 Uiso calc R 1 . .
    H H18B 0.9115 0.4880 -1.0786 0.098 Uiso calc R 1 . .
    C C19 0.8213(6) 0.3891(7) -1.1580(5) 0.078(2) Uani d . 1 . .
    H H19A 0.8048 0.4434 -1.2033 0.094 Uiso calc R 1 . .
    H H19B 0.8815 0.3487 -1.1799 0.094 Uiso calc R 1 . .
    C C20 0.7285(5) 0.3148(6) -1.1481(4) 0.0656(18) Uani d . 1 . .
    H H20A 0.7147 0.2809 -1.2065 0.079 Uiso calc R 1 . .
    H H20B 0.6668 0.3567 -1.1320 0.079 Uiso calc R 1 . .
    C C21 0.8229(5) 0.1451(6) -1.1122(5) 0.073(2) Uani d . 1 . .
    H H21A 0.7967 0.1155 -1.1684 0.110 Uiso calc R 1 . .
    H H21B 0.8313 0.0889 -1.0680 0.110 Uiso calc R 1 . .
    H H21C 0.8897 0.1789 -1.1229 0.110 Uiso calc R 1 . .
    C C22 0.9823(5) 0.3088(9) -1.0076(6) 0.094(3) Uani d . 1 . .
    H H22A 1.0371 0.3606 -0.9972 0.141 Uiso calc R 1 . .
    H H22B 0.9862 0.2831 -1.0693 0.141 Uiso calc R 1 . .
    H H22C 0.9911 0.2498 -0.9661 0.141 Uiso calc R 1 . .
    C C23 0.8768(6) 0.4258(7) -0.9028(5) 0.076(2) Uani d U 1 . .
    O O5 1.0495(5) 0.0182(7) -0.3837(4) 0.1285(17) Uani d . 1 . .
    O O6 0.9276(5) -0.0140(8) -0.2842(4) 0.1285(17) Uani d . 1 . .
    H H6A 0.9796 -0.0252 -0.2522 0.193 Uiso calc R 1 . .
    O O7 0.6143(5) 0.5069(5) -0.3528(3) 0.0916(16) Uani d . 1 . .
    O O8 0.5194(5) 0.3646(5) -0.3324(4) 0.0977(18) Uani d . 1 . .
    H H8C 0.5094 0.3950 -0.2835 0.147 Uiso calc R 1 . .
    C C24 1.0176(8) 0.1264(10) -0.7555(5) 0.115(3) Uani d . 1 . .
    H H24A 1.0768 0.1292 -0.7963 0.172 Uiso calc R 1 . .
    H H24B 0.9850 0.1957 -0.7526 0.172 Uiso calc R 1 . .
    H H24C 0.9675 0.0748 -0.7776 0.172 Uiso calc R 1 . .
    C C25 1.1456(7) 0.1660(10) -0.6261(6) 0.113(3) Uani d . 1 . .
    H H25A 1.1699 0.1391 -0.5683 0.170 Uiso calc R 1 . .
    H H25B 1.1207 0.2381 -0.6188 0.170 Uiso calc R 1 . .
    H H25C 1.2026 0.1651 -0.6692 0.170 Uiso calc R 1 . .
    C C26 1.0545(6) 0.0943(7) -0.6619(4) 0.079(2) Uani d . 1 . .
    H H26A 1.0824 0.0213 -0.6669 0.095 Uiso calc R 1 . .
    C C27 0.9606(5) 0.0895(6) -0.5969(4) 0.0626(17) Uani d . 1 . .
    C C28 0.9403(5) 0.1554(5) -0.5295(4) 0.0570(16) Uani d . 1 . .
    H H28A 0.9808 0.2163 -0.5192 0.068 Uiso calc R 1 . .
    C C29 0.8485(5) 0.1274(5) -0.4700(4) 0.0511(14) Uani d . 1 . .
    C C30 0.7487(5) 0.1144(6) -0.5314(4) 0.0608(16) Uani d . 1 . .
    H H30A 0.6967 0.0774 -0.4932 0.073 Uiso calc R 1 . .
    C C31 0.7718(6) 0.0385(6) -0.6096(5) 0.078(2) Uani d . 1 . .
    H H31A 0.7617 0.0753 -0.6674 0.094 Uiso calc R 1 . .
    H H31B 0.7235 -0.0217 -0.6075 0.094 Uiso calc R 1 . .
    C C32 0.8852(6) -0.0019(6) -0.6026(5) 0.0741(19) Uani d . 1 . .
    H H32A 0.9022 -0.0479 -0.6548 0.089 Uiso calc R 1 . .
    C C33 0.8950(7) -0.0638(7) -0.5143(6) 0.093(3) Uani d . 1 . .
    H H33A 0.9661 -0.0915 -0.5080 0.112 Uiso calc R 1 . .
    H H33B 0.8466 -0.1240 -0.5148 0.112 Uiso calc R 1 . .
    C C34 0.8698(6) 0.0093(6) -0.4343(4) 0.072(2) Uani d . 1 . .
    H H34A 0.8051 -0.0169 -0.4054 0.087 Uiso calc R 1 . .
    C C35 0.9563(8) 0.0079(12) -0.3638(6) 0.1285(17) Uani d . 1 . .
    C C36 0.8312(5) 0.2043(6) -0.3913(4) 0.0625(17) Uani d . 1 . .
    H H36A 0.8985 0.2201 -0.3627 0.075 Uiso calc R 1 . .
    H H36B 0.7868 0.1702 -0.3459 0.075 Uiso calc R 1 . .
    C C37 0.7799(5) 0.3086(6) -0.4215(4) 0.0610(17) Uani d . 1 . .
    H H37A 0.8271 0.3468 -0.4622 0.073 Uiso calc R 1 . .
    H H37B 0.7670 0.3536 -0.3686 0.073 Uiso calc R 1 . .
    C C38 0.6737(5) 0.2857(5) -0.4717(4) 0.0555(15) Uani d . 1 . .
    H H38A 0.6364 0.2351 -0.4320 0.067 Uiso calc R 1 . .
    C C39 0.6950(5) 0.2234(6) -0.5600(4) 0.0616(17) Uani d . 1 . .
    C C40 0.5989(6) 0.3845(6) -0.4794(4) 0.0693(19) Uani d . 1 . .
    C C41 0.4955(7) 0.3485(8) -0.5246(5) 0.093(3) Uani d . 1 . .
    H H41A 0.4581 0.3018 -0.4827 0.112 Uiso calc R 1 . .
    H H41B 0.4517 0.4111 -0.5352 0.112 Uiso calc R 1 . .
    C C42 0.5107(7) 0.2896(9) -0.6151(5) 0.108(3) Uani d . 1 . .
    H H42A 0.5399 0.3383 -0.6602 0.130 Uiso calc R 1 . .
    H H42B 0.4431 0.2644 -0.6376 0.130 Uiso calc R 1 . .
    C C43 0.5853(6) 0.1943(8) -0.6017(5) 0.088(2) Uani d . 1 . .
    H H43A 0.5964 0.1601 -0.6604 0.106 Uiso calc R 1 . .
    H H43B 0.5513 0.1425 -0.5621 0.106 Uiso calc R 1 . .
    C C44 0.7602(6) 0.2839(6) -0.6303(4) 0.077(2) Uani d . 1 . .
    H H44A 0.8272 0.3026 -0.6042 0.115 Uiso calc R 1 . .
    H H44B 0.7235 0.3479 -0.6481 0.115 Uiso calc R 1 . .
    H H44C 0.7709 0.2393 -0.6830 0.115 Uiso calc R 1 . .
    C C45 0.6462(8) 0.4816(7) -0.5321(5) 0.098(3) Uani d . 1 . .
    H H45A 0.5980 0.5408 -0.5297 0.147 Uiso calc R 1 . .
    H H45B 0.6579 0.4619 -0.5947 0.147 Uiso calc R 1 . .
    H H45C 0.7120 0.5020 -0.5045 0.147 Uiso calc R 1 . .
    C C46 0.5767(6) 0.4226(7) -0.3827(5) 0.0652(18) Uani d . 1 . .
    O O9 0.7956(6) 0.5787(6) -0.7267(4) 0.122(2) Uani d D 1 . .
    H H9B 0.7924 0.5357 -0.6818 0.147 Uiso d R 1 . .
    C C48 0.7586(9) 0.7631(10) -0.7751(8) 0.143 Uani d D 1 . .
    H H48A 0.7287 0.8246 -0.7454 0.215 Uiso calc R 1 . .
    H H48B 0.7155 0.7434 -0.8264 0.215 Uiso calc R 1 . .
    H H48C 0.8284 0.7801 -0.7959 0.215 Uiso calc R 1 . .
    C C47 0.7636(10) 0.6740(10) -0.7108(8) 0.149 Uani d D 1 . .
    H H47A 0.8064 0.6994 -0.6602 0.179 Uiso calc R 1 . .
    H H47B 0.6927 0.6663 -0.6871 0.179 Uiso calc R 1 . .
loop_
    _atom_site_aniso_label
    _atom_site_aniso_U_11
    _atom_site_aniso_U_22
    _atom_site_aniso_U_33
    _atom_site_aniso_U_12
    _atom_site_aniso_U_13
    _atom_site_aniso_U_23
    O1 0.136(5) 0.096(4) 0.074(3) 0.045(4) 0.051(3) 0.029(3)
    O2 0.094(4) 0.084(4) 0.078(3) 0.026(3) 0.024(3) 0.028(3)
    O3 0.118(4) 0.157(6) 0.102(4) -0.028(4) -0.035(3) -0.022(4)
    O4 0.121(4) 0.140(5) 0.098(4) -0.001(4) -0.026(3) -0.052(4)
    C1 0.098 0.108 0.114 0.023 -0.071 -0.065
    C2 0.106 0.106 0.106 0.000 0.000 0.000
    C3 0.076(5) 0.096(7) 0.136(8) -0.023(5) 0.016(5) -0.043(6)
    C4 0.066(4) 0.070(5) 0.081(5) -0.013(4) 0.017(4) -0.019(4)
    C5 0.054(3) 0.054(4) 0.055(3) -0.004(3) -0.002(3) 0.005(3)
    C6 0.049(3) 0.069(4) 0.038(3) -0.002(3) 0.003(2) 0.010(3)
    C7 0.053(3) 0.064(4) 0.039(3) -0.001(3) 0.000(2) 0.002(3)
    C8 0.069(4) 0.100(6) 0.041(3) -0.015(4) -0.009(3) -0.006(4)
    C9 0.057(4) 0.079(5) 0.059(4) -0.012(4) 0.002(3) -0.012(4)
    C10 0.056(4) 0.097(6) 0.067(4) -0.011(4) 0.002(3) 0.003(4)
    C11 0.058(4) 0.076(5) 0.048(3) 0.004(4) 0.009(3) 0.008(3)
    C12 0.059(4) 0.079(5) 0.059(4) -0.008(4) 0.014(3) 0.005(4)
    C13 0.080(4) 0.069(4) 0.034(3) 0.000(4) 0.000(3) 0.009(3)
    C14 0.073(4) 0.084(5) 0.039(3) -0.002(4) -0.009(3) -0.002(3)
    C15 0.057(3) 0.065(4) 0.044(3) -0.003(3) 0.002(3) 0.000(3)
    C16 0.067(4) 0.064(4) 0.043(3) -0.011(3) 0.009(3) 0.006(3)
    C17 0.068(4) 0.084(5) 0.055(4) -0.014(4) -0.003(3) 0.006(4)
    C18 0.097(5) 0.092(6) 0.055(4) -0.038(5) -0.009(4) 0.011(4)
    C19 0.092(5) 0.085(5) 0.056(4) -0.018(5) 0.001(4) 0.015(4)
    C20 0.073(4) 0.089(5) 0.035(3) 0.000(4) -0.007(3) 0.007(3)
    C21 0.070(4) 0.084(5) 0.066(4) -0.011(4) 0.029(3) -0.010(4)
    C22 0.054(4) 0.131(8) 0.097(5) -0.010(5) -0.007(4) -0.002(6)
    C23 0.083(4) 0.086(5) 0.058(4) -0.015(4) -0.019(3) 0.004(4)
    O5 0.106(3) 0.208(5) 0.071(2) 0.011(4) 0.000(2) 0.044(3)
    O6 0.106(3) 0.208(5) 0.071(2) 0.011(4) 0.000(2) 0.044(3)
    O7 0.124(4) 0.083(4) 0.068(3) -0.001(4) 0.026(3) -0.007(3)
    O8 0.112(4) 0.112(5) 0.070(3) -0.011(4) 0.026(3) -0.017(3)
    C24 0.139(8) 0.146(9) 0.058(4) 0.037(7) 0.027(5) 0.015(6)
    C25 0.095(6) 0.149(10) 0.096(6) 0.010(7) 0.036(5) 0.009(7)
    C26 0.105(6) 0.079(5) 0.054(4) 0.021(5) 0.028(4) -0.001(4)
    C27 0.076(4) 0.062(4) 0.050(3) 0.012(4) 0.010(3) -0.008(3)
    C28 0.061(4) 0.060(4) 0.049(3) 0.001(3) 0.006(3) -0.003(3)
    C29 0.061(4) 0.051(4) 0.041(3) 0.006(3) 0.004(3) -0.001(3)
    C30 0.068(4) 0.065(4) 0.049(3) 0.002(3) 0.000(3) -0.005(3)
    C31 0.092(5) 0.069(5) 0.074(5) -0.005(4) -0.008(4) -0.020(4)
    C32 0.098(5) 0.052(4) 0.072(4) 0.013(4) 0.006(4) -0.013(4)
    C33 0.107(6) 0.070(5) 0.103(6) 0.019(5) 0.001(5) 0.009(5)
    C34 0.091(5) 0.070(5) 0.057(4) 0.005(4) 0.010(3) 0.023(4)
    C35 0.106(3) 0.208(5) 0.071(2) 0.011(4) 0.000(2) 0.044(3)
    C36 0.070(4) 0.076(5) 0.042(3) -0.001(4) 0.000(3) -0.005(3)
    C37 0.069(4) 0.073(5) 0.041(3) -0.010(4) 0.004(3) -0.022(3)
    C38 0.065(4) 0.061(4) 0.040(3) 0.004(3) 0.001(3) 0.001(3)
    C39 0.072(4) 0.072(4) 0.041(3) 0.001(4) -0.002(3) -0.005(3)
    C40 0.080(5) 0.082(5) 0.046(3) 0.020(4) 0.003(3) -0.006(4)
    C41 0.097(5) 0.118(7) 0.064(5) 0.033(5) -0.016(4) -0.018(5)
    C42 0.096(6) 0.151(9) 0.078(5) 0.042(7) -0.030(4) -0.012(6)
    C43 0.091(5) 0.112(7) 0.061(4) 0.015(5) -0.021(4) -0.022(5)
    C44 0.106(5) 0.080(5) 0.045(3) 0.029(5) 0.014(3) 0.003(4)
    C45 0.158(8) 0.077(6) 0.060(4) 0.038(6) 0.021(5) 0.009(4)
    C46 0.069(4) 0.074(5) 0.053(4) 0.006(4) 0.006(3) -0.001(4)
    O9 0.172(6) 0.099(5) 0.096(4) 0.034(5) -0.003(4) -0.020(4)
    C48 0.143 0.143 0.143 0.000 0.000 0.000
    C47 0.149 0.149 0.149 0.000 0.000 0.000
_geom_special_details
;
All e.s.d.'s (except the e.s.d. in the dihedral angle between two l.s. planes)
are estimated using the full covariance matrix. The cell e.s.d.'s are taken
into account individually in the estimation of e.s.d.'s in distances, angles
and torsion angles; correlations between e.s.d.'s in cell parameters are only
used when they are defined by crystal symmetry. An approximate (isotropic)
treatment of cell e.s.d.'s is used for estimating e.s.d.'s involving l.s.
planes.
;
loop_
    _geom_bond_atom_site_label_1
    _geom_bond_atom_site_label_2
    _geom_bond_site_symmetry_2
    _geom_bond_distance
    _geom_bond_publ_flag
    O1 C12 . 1.284(8) ?
    O1 H1D . 0.8200 ?
    O2 C12 . 1.237(9) ?
    O3 C23 . 1.224(8) ?
    O4 C23 . 1.293(9) ?
    O4 H4A . 0.8200 ?
    C1 C3 . 1.442(12) ?
    C1 H1A . 0.9600 ?
    C1 H1B . 0.9600 ?
    C1 H1C . 0.9600 ?
    C2 C3 . 1.545(12) ?
    C2 H2A . 0.9600 ?
    C2 H2B . 0.9600 ?
    C2 H2C . 0.9600 ?
    C3 C4 . 1.499(11) ?
    C3 H3A . 0.9800 ?
    C4 C5 . 1.333(9) ?
    C4 C9 . 1.540(10) ?
    C5 C6 . 1.526(9) ?
    C5 H5A . 0.9300 ?
    C6 C13 . 1.525(8) ?
    C6 C7 . 1.552(8) ?
    C6 C11 . 1.574(8) ?
    C7 C8 . 1.558(8) ?
    C7 C16 . 1.562(8) ?
    C7 H7A . 0.9800 ?
    C8 C9 . 1.507(10) ?
    C8 H8A . 0.9700 ?
    C8 H8B . 0.9700 ?
    C9 C10 . 1.544(9) ?
    C9 H9A . 0.9800 ?
    C10 C11 . 1.528(9) ?
    C10 H10A . 0.9700 ?
    C10 H10B . 0.9700 ?
    C11 C12 . 1.490(9) ?
    C11 H11A . 0.9800 ?
    C13 C14 . 1.512(9) ?
    C13 H13A . 0.9700 ?
    C13 H13B . 0.9700 ?
    C14 C15 . 1.514(9) ?
    C14 H14A . 0.9700 ?
    C14 H14B . 0.9700 ?
    C15 C17 . 1.556(9) ?
    C15 C16 . 1.573(8) ?
    C15 H15A . 0.9800 ?
    C16 C20 . 1.526(9) ?
    C16 C21 . 1.527(9) ?
    C17 C23 . 1.527(10) ?
    C17 C22 . 1.540(10) ?
    C17 C18 . 1.553(10) ?
    C18 C19 . 1.510(9) ?
    C18 H18A . 0.9700 ?
    C18 H18B . 0.9700 ?
    C19 C20 . 1.505(10) ?
    C19 H19A . 0.9700 ?
    C19 H19B . 0.9700 ?
    C20 H20A . 0.9700 ?
    C20 H20B . 0.9700 ?
    C21 H21A . 0.9600 ?
    C21 H21B . 0.9600 ?
    C21 H21C . 0.9600 ?
    C22 H22A . 0.9600 ?
    C22 H22B . 0.9600 ?
    C22 H22C . 0.9600 ?
    O5 C35 . 1.224(10) ?
    O6 C35 . 1.252(10) ?
    O6 H6A . 0.8200 ?
    O7 C46 . 1.234(9) ?
    O8 C46 . 1.262(9) ?
    O8 H8C . 0.8200 ?
    C24 C26 . 1.501(10) ?
    C24 H24A . 0.9600 ?
    C24 H24B . 0.9600 ?
    C24 H24C . 0.9600 ?
    C25 C26 . 1.551(12) ?
    C25 H25A . 0.9600 ?
    C25 H25B . 0.9600 ?
    C25 H25C . 0.9600 ?
    C26 C27 . 1.527(9) ?
    C26 H26A . 0.9800 ?
    C27 C28 . 1.309(8) ?
    C27 C32 . 1.490(10) ?
    C28 C29 . 1.496(8) ?
    C28 H28A . 0.9300 ?
    C29 C36 . 1.516(8) ?
    C29 C30 . 1.558(8) ?
    C29 C34 . 1.586(9) ?
    C30 C31 . 1.514(9) ?
    C30 C39 . 1.576(10) ?
    C30 H30A . 0.9800 ?
    C31 C32 . 1.527(10) ?
    C31 H31A . 0.9700 ?
    C31 H31B . 0.9700 ?
    C32 C33 . 1.510(10) ?
    C32 H32A . 0.9800 ?
    C33 C34 . 1.518(11) ?
    C33 H33A . 0.9700 ?
    C33 H33B . 0.9700 ?
    C34 C35 . 1.504(12) ?
    C34 H34A . 0.9800 ?
    C36 C37 . 1.520(10) ?
    C36 H36A . 0.9700 ?
    C36 H36B . 0.9700 ?
    C37 C38 . 1.559(8) ?
    C37 H37A . 0.9700 ?
    C37 H37B . 0.9700 ?
    C38 C39 . 1.532(8) ?
    C38 C40 . 1.560(9) ?
    C38 H38A . 0.9800 ?
    C39 C44 . 1.522(10) ?
    C39 C43 . 1.561(10) ?
    C40 C46 . 1.520(9) ?
    C40 C41 . 1.534(11) ?
    C40 C45 . 1.557(11) ?
    C41 C42 . 1.527(11) ?
    C41 H41A . 0.9700 ?
    C41 H41B . 0.9700 ?
    C42 C43 . 1.532(12) ?
    C42 H42A . 0.9700 ?
    C42 H42B . 0.9700 ?
    C43 H43A . 0.9700 ?
    C43 H43B . 0.9700 ?
    C44 H44A . 0.9600 ?
    C44 H44B . 0.9600 ?
    C44 H44C . 0.9600 ?
    C45 H45A . 0.9600 ?
    C45 H45B . 0.9600 ?
    C45 H45C . 0.9600 ?
    O9 C47 . 1.278(11) ?
    O9 H9B . 0.8499 ?
    C48 C47 . 1.458(9) ?
    C48 H48A . 0.9600 ?
    C48 H48B . 0.9600 ?
    C48 H48C . 0.9600 ?
    C47 H47A . 0.9700 ?
    C47 H47B . 0.9700 ?
loop_
    _geom_angle_atom_site_label_1
    _geom_angle_atom_site_label_2
    _geom_angle_atom_site_label_3
    _geom_angle_site_symmetry_1
    _geom_angle_site_symmetry_3
    _geom_angle
    _geom_angle_publ_flag
    C12 O1 H1D . . 109.5 ?
    C23 O4 H4A . . 109.5 ?
    C3 C1 H1A . . 109.5 ?
    C3 C1 H1B . . 109.5 ?
    H1A C1 H1B . . 109.5 ?
    C3 C1 H1C . . 109.5 ?
    H1A C1 H1C . . 109.5 ?
    H1B C1 H1C . . 109.5 ?
    C3 C2 H2A . . 109.5 ?
    C3 C2 H2B . . 109.5 ?
    H2A C2 H2B . . 109.5 ?
    C3 C2 H2C . . 109.5 ?
    H2A C2 H2C . . 109.5 ?
    H2B C2 H2C . . 109.5 ?
    C1 C3 C4 . . 115.4(8) ?
    C1 C3 C2 . . 112.6(8) ?
    C4 C3 C2 . . 108.7(8) ?
    C1 C3 H3A . . 106.5 ?
    C4 C3 H3A . . 106.5 ?
    C2 C3 H3A . . 106.5 ?
    C5 C4 C3 . . 127.9(8) ?
    C5 C4 C9 . . 112.7(6) ?
    C3 C4 C9 . . 119.3(7) ?
    C4 C5 C6 . . 115.8(6) ?
    C4 C5 H5A . . 122.1 ?
    C6 C5 H5A . . 122.1 ?
    C13 C6 C5 . . 114.1(5) ?
    C13 C6 C7 . . 112.0(5) ?
    C5 C6 C7 . . 109.4(4) ?
    C13 C6 C11 . . 110.3(5) ?
    C5 C6 C11 . . 106.3(5) ?
    C7 C6 C11 . . 104.2(5) ?
    C6 C7 C8 . . 109.3(5) ?
    C6 C7 C16 . . 115.7(5) ?
    C8 C7 C16 . . 114.2(5) ?
    C6 C7 H7A . . 105.6 ?
    C8 C7 H7A . . 105.6 ?
    C16 C7 H7A . . 105.6 ?
    C9 C8 C7 . . 110.3(5) ?
    C9 C8 H8A . . 109.6 ?
    C7 C8 H8A . . 109.6 ?
    C9 C8 H8B . . 109.6 ?
    C7 C8 H8B . . 109.6 ?
    H8A C8 H8B . . 108.1 ?
    C8 C9 C4 . . 109.0(5) ?
    C8 C9 C10 . . 111.1(6) ?
    C4 C9 C10 . . 104.7(6) ?
    C8 C9 H9A . . 110.6 ?
    C4 C9 H9A . . 110.6 ?
    C10 C9 H9A . . 110.6 ?
    C11 C10 C9 . . 109.1(5) ?
    C11 C10 H10A . . 109.9 ?
    C9 C10 H10A . . 109.9 ?
    C11 C10 H10B . . 109.9 ?
    C9 C10 H10B . . 109.9 ?
    H10A C10 H10B . . 108.3 ?
    C12 C11 C10 . . 112.1(6) ?
    C12 C11 C6 . . 113.7(5) ?
    C10 C11 C6 . . 110.4(5) ?
    C12 C11 H11A . . 106.7 ?
    C10 C11 H11A . . 106.7 ?
    C6 C11 H11A . . 106.7 ?
    O2 C12 O1 . . 121.5(6) ?
    O2 C12 C11 . . 123.6(7) ?
    O1 C12 C11 . . 114.8(7) ?
    C14 C13 C6 . . 113.8(5) ?
    C14 C13 H13A . . 108.8 ?
    C6 C13 H13A . . 108.8 ?
    C14 C13 H13B . . 108.8 ?
    C6 C13 H13B . . 108.8 ?
    H13A C13 H13B . . 107.7 ?
    C13 C14 C15 . . 109.5(5) ?
    C13 C14 H14A . . 109.8 ?
    C15 C14 H14A . . 109.8 ?
    C13 C14 H14B . . 109.8 ?
    C15 C14 H14B . . 109.8 ?
    H14A C14 H14B . . 108.2 ?
    C14 C15 C17 . . 113.6(5) ?
    C14 C15 C16 . . 112.7(5) ?
    C17 C15 C16 . . 115.3(5) ?
    C14 C15 H15A . . 104.6 ?
    C17 C15 H15A . . 104.6 ?
    C16 C15 H15A . . 104.6 ?
    C20 C16 C21 . . 109.1(5) ?
    C20 C16 C7 . . 108.6(5) ?
    C21 C16 C7 . . 112.3(6) ?
    C20 C16 C15 . . 109.2(5) ?
    C21 C16 C15 . . 113.5(5) ?
    C7 C16 C15 . . 103.9(4) ?
    C23 C17 C22 . . 109.6(6) ?
    C23 C17 C18 . . 106.3(6) ?
    C22 C17 C18 . . 110.0(6) ?
    C23 C17 C15 . . 106.8(5) ?
    C22 C17 C15 . . 114.7(7) ?
    C18 C17 C15 . . 109.0(5) ?
    C19 C18 C17 . . 112.5(7) ?
    C19 C18 H18A . . 109.1 ?
    C17 C18 H18A . . 109.1 ?
    C19 C18 H18B . . 109.1 ?
    C17 C18 H18B . . 109.1 ?
    H18A C18 H18B . . 107.8 ?
    C20 C19 C18 . . 112.3(6) ?
    C20 C19 H19A . . 109.1 ?
    C18 C19 H19A . . 109.1 ?
    C20 C19 H19B . . 109.1 ?
    C18 C19 H19B . . 109.1 ?
    H19A C19 H19B . . 107.9 ?
    C19 C20 C16 . . 113.6(5) ?
    C19 C20 H20A . . 108.8 ?
    C16 C20 H20A . . 108.8 ?
    C19 C20 H20B . . 108.8 ?
    C16 C20 H20B . . 108.8 ?
    H20A C20 H20B . . 107.7 ?
    C16 C21 H21A . . 109.5 ?
    C16 C21 H21B . . 109.5 ?
    H21A C21 H21B . . 109.5 ?
    C16 C21 H21C . . 109.5 ?
    H21A C21 H21C . . 109.5 ?
    H21B C21 H21C . . 109.5 ?
    C17 C22 H22A . . 109.5 ?
    C17 C22 H22B . . 109.5 ?
    H22A C22 H22B . . 109.5 ?
    C17 C22 H22C . . 109.5 ?
    H22A C22 H22C . . 109.5 ?
    H22B C22 H22C . . 109.5 ?
    O3 C23 O4 . . 120.4(8) ?
    O3 C23 C17 . . 122.3(8) ?
    O4 C23 C17 . . 117.2(6) ?
    C35 O6 H6A . . 109.5 ?
    C46 O8 H8C . . 109.5 ?
    C26 C24 H24A . . 109.5 ?
    C26 C24 H24B . . 109.5 ?
    H24A C24 H24B . . 109.5 ?
    C26 C24 H24C . . 109.5 ?
    H24A C24 H24C . . 109.5 ?
    H24B C24 H24C . . 109.5 ?
    C26 C25 H25A . . 109.5 ?
    C26 C25 H25B . . 109.5 ?
    H25A C25 H25B . . 109.5 ?
    C26 C25 H25C . . 109.5 ?
    H25A C25 H25C . . 109.5 ?
    H25B C25 H25C . . 109.5 ?
    C24 C26 C27 . . 109.7(7) ?
    C24 C26 C25 . . 112.6(8) ?
    C27 C26 C25 . . 113.2(6) ?
    C24 C26 H26A . . 107.0 ?
    C27 C26 H26A . . 107.0 ?
    C25 C26 H26A . . 107.0 ?
    C28 C27 C32 . . 113.3(6) ?
    C28 C27 C26 . . 126.8(7) ?
    C32 C27 C26 . . 119.8(6) ?
    C27 C28 C29 . . 116.5(6) ?
    C27 C28 H28A . . 121.8 ?
    C29 C28 H28A . . 121.8 ?
    C28 C29 C36 . . 114.1(5) ?
    C28 C29 C30 . . 108.7(5) ?
    C36 C29 C30 . . 112.6(5) ?
    C28 C29 C34 . . 106.0(5) ?
    C36 C29 C34 . . 111.2(5) ?
    C30 C29 C34 . . 103.3(5) ?
    C31 C30 C29 . . 110.0(5) ?
    C31 C30 C39 . . 115.0(5) ?
    C29 C30 C39 . . 114.4(5) ?
    C31 C30 H30A . . 105.5 ?
    C29 C30 H30A . . 105.5 ?
    C39 C30 H30A . . 105.5 ?
    C30 C31 C32 . . 109.8(6) ?
    C30 C31 H31A . . 109.7 ?
    C32 C31 H31A . . 109.7 ?
    C30 C31 H31B . . 109.7 ?
    C32 C31 H31B . . 109.7 ?
    H31A C31 H31B . . 108.2 ?
    C27 C32 C33 . . 107.0(6) ?
    C27 C32 C31 . . 110.8(6) ?
    C33 C32 C31 . . 107.6(6) ?
    C27 C32 H32A . . 110.5 ?
    C33 C32 H32A . . 110.5 ?
    C31 C32 H32A . . 110.5 ?
    C32 C33 C34 . . 109.6(6) ?
    C32 C33 H33A . . 109.8 ?
    C34 C33 H33A . . 109.8 ?
    C32 C33 H33B . . 109.8 ?
    C34 C33 H33B . . 109.8 ?
    H33A C33 H33B . . 108.2 ?
    C35 C34 C33 . . 111.5(8) ?
    C35 C34 C29 . . 111.1(8) ?
    C33 C34 C29 . . 109.9(5) ?
    C35 C34 H34A . . 108.1 ?
    C33 C34 H34A . . 108.1 ?
    C29 C34 H34A . . 108.1 ?
    O5 C35 O6 . . 121.8(9) ?
    O5 C35 C34 . . 122.6(8) ?
    O6 C35 C34 . . 115.3(9) ?
    C29 C36 C37 . . 112.5(5) ?
    C29 C36 H36A . . 109.1 ?
    C37 C36 H36A . . 109.1 ?
    C29 C36 H36B . . 109.1 ?
    C37 C36 H36B . . 109.1 ?
    H36A C36 H36B . . 107.8 ?
    C36 C37 C38 . . 110.4(5) ?
    C36 C37 H37A . . 109.6 ?
    C38 C37 H37A . . 109.6 ?
    C36 C37 H37B . . 109.6 ?
    C38 C37 H37B . . 109.6 ?
    H37A C37 H37B . . 108.1 ?
    C39 C38 C37 . . 109.6(5) ?
    C39 C38 C40 . . 116.6(5) ?
    C37 C38 C40 . . 114.5(6) ?
    C39 C38 H38A . . 104.9 ?
    C37 C38 H38A . . 104.9 ?
    C40 C38 H38A . . 104.9 ?
    C44 C39 C38 . . 114.5(6) ?
    C44 C39 C43 . . 109.6(6) ?
    C38 C39 C43 . . 106.8(5) ?
    C44 C39 C30 . . 111.9(6) ?
    C38 C39 C30 . . 106.9(5) ?
    C43 C39 C30 . . 106.7(6) ?
    C46 C40 C41 . . 109.5(6) ?
    C46 C40 C45 . . 106.9(6) ?
    C41 C40 C45 . . 110.1(6) ?
    C46 C40 C38 . . 107.0(5) ?
    C41 C40 C38 . . 108.6(6) ?
    C45 C40 C38 . . 114.6(6) ?
    C42 C41 C40 . . 113.9(7) ?
    C42 C41 H41A . . 108.8 ?
    C40 C41 H41A . . 108.8 ?
    C42 C41 H41B . . 108.8 ?
    C40 C41 H41B . . 108.8 ?
    H41A C41 H41B . . 107.7 ?
    C41 C42 C43 . . 110.0(6) ?
    C41 C42 H42A . . 109.7 ?
    C43 C42 H42A . . 109.7 ?
    C41 C42 H42B . . 109.7 ?
    C43 C42 H42B . . 109.7 ?
    H42A C42 H42B . . 108.2 ?
    C42 C43 C39 . . 114.8(7) ?
    C42 C43 H43A . . 108.6 ?
    C39 C43 H43A . . 108.6 ?
    C42 C43 H43B . . 108.6 ?
    C39 C43 H43B . . 108.6 ?
    H43A C43 H43B . . 107.5 ?
    C39 C44 H44A . . 109.5 ?
    C39 C44 H44B . . 109.5 ?
    H44A C44 H44B . . 109.5 ?
    C39 C44 H44C . . 109.5 ?
    H44A C44 H44C . . 109.5 ?
    H44B C44 H44C . . 109.5 ?
    C40 C45 H45A . . 109.5 ?
    C40 C45 H45B . . 109.5 ?
    H45A C45 H45B . . 109.5 ?
    C40 C45 H45C . . 109.5 ?
    H45A C45 H45C . . 109.5 ?
    H45B C45 H45C . . 109.5 ?
    O7 C46 O8 . . 120.4(7) ?
    O7 C46 C40 . . 121.6(7) ?
    O8 C46 C40 . . 118.1(7) ?
    C47 O9 H9B . . 115.5 ?
    C47 C48 H48A . . 109.5 ?
    C47 C48 H48B . . 109.5 ?
    H48A C48 H48B . . 109.5 ?
    C47 C48 H48C . . 109.5 ?
    H48A C48 H48C . . 109.5 ?
    H48B C48 H48C . . 109.5 ?
    O9 C47 C48 . . 127.2(12) ?
    O9 C47 H47A . . 105.5 ?
    C48 C47 H47A . . 105.5 ?
    O9 C47 H47B . . 105.5 ?
    C48 C47 H47B . . 105.5 ?
    H47A C47 H47B . . 106.1 ?
loop_
    _geom_torsion_atom_site_label_1
    _geom_torsion_atom_site_label_2
    _geom_torsion_atom_site_label_3
    _geom_torsion_atom_site_label_4
    _geom_torsion_site_symmetry_1
    _geom_torsion_site_symmetry_2
    _geom_torsion_site_symmetry_3
    _geom_torsion_site_symmetry_4
    _geom_torsion
    _geom_torsion_publ_flag
    C1 C3 C4 C5 . . . . 12.9(12) ?
    C2 C3 C4 C5 . . . . -114.6(9) ?
    C1 C3 C4 C9 . . . . -164.8(7) ?
    C2 C3 C4 C9 . . . . 67.6(9) ?
    C3 C4 C5 C6 . . . . 179.5(7) ?
    C9 C4 C5 C6 . . . . -2.7(8) ?
    C4 C5 C6 C13 . . . . -179.9(6) ?
    C4 C5 C6 C7 . . . . -53.6(7) ?
    C4 C5 C6 C11 . . . . 58.3(6) ?
    C13 C6 C7 C8 . . . . 179.3(5) ?
    C5 C6 C7 C8 . . . . 51.8(6) ?
    C11 C6 C7 C8 . . . . -61.5(6) ?
    C13 C6 C7 C16 . . . . 48.7(7) ?
    C5 C6 C7 C16 . . . . -78.8(6) ?
    C11 C6 C7 C16 . . . . 168.0(5) ?
    C6 C7 C8 C9 . . . . 1.5(7) ?
    C16 C7 C8 C9 . . . . 132.9(6) ?
    C7 C8 C9 C4 . . . . -56.1(7) ?
    C7 C8 C9 C10 . . . . 58.8(7) ?
    C5 C4 C9 C8 . . . . 59.5(7) ?
    C3 C4 C9 C8 . . . . -122.5(7) ?
    C5 C4 C9 C10 . . . . -59.5(7) ?
    C3 C4 C9 C10 . . . . 118.6(7) ?
    C8 C9 C10 C11 . . . . -54.0(8) ?
    C4 C9 C10 C11 . . . . 63.5(7) ?
    C9 C10 C11 C12 . . . . -137.2(6) ?
    C9 C10 C11 C6 . . . . -9.3(8) ?
    C13 C6 C11 C12 . . . . -46.0(8) ?
    C5 C6 C11 C12 . . . . 78.1(7) ?
    C7 C6 C11 C12 . . . . -166.4(6) ?
    C13 C6 C11 C10 . . . . -172.9(6) ?
    C5 C6 C11 C10 . . . . -48.8(7) ?
    C7 C6 C11 C10 . . . . 66.7(7) ?
    C10 C11 C12 O2 . . . . 69.1(9) ?
    C6 C11 C12 O2 . . . . -57.0(9) ?
    C10 C11 C12 O1 . . . . -109.0(7) ?
    C6 C11 C12 O1 . . . . 124.9(7) ?
    C5 C6 C13 C14 . . . . 78.2(7) ?
    C7 C6 C13 C14 . . . . -46.7(8) ?
    C11 C6 C13 C14 . . . . -162.3(6) ?
    C6 C13 C14 C15 . . . . 54.2(8) ?
    C13 C14 C15 C17 . . . . 162.8(6) ?
    C13 C14 C15 C16 . . . . -63.8(7) ?
    C6 C7 C16 C20 . . . . -169.8(5) ?
    C8 C7 C16 C20 . . . . 62.0(7) ?
    C6 C7 C16 C21 . . . . 69.4(7) ?
    C8 C7 C16 C21 . . . . -58.8(7) ?
    C6 C7 C16 C15 . . . . -53.7(7) ?
    C8 C7 C16 C15 . . . . 178.1(6) ?
    C14 C15 C16 C20 . . . . 177.2(5) ?
    C17 C15 C16 C20 . . . . -50.2(7) ?
    C14 C15 C16 C21 . . . . -60.8(7) ?
    C17 C15 C16 C21 . . . . 71.8(7) ?
    C14 C15 C16 C7 . . . . 61.5(6) ?
    C17 C15 C16 C7 . . . . -165.9(6) ?
    C14 C15 C17 C23 . . . . -62.8(8) ?
    C16 C15 C17 C23 . . . . 165.0(6) ?
    C14 C15 C17 C22 . . . . 58.9(8) ?
    C16 C15 C17 C22 . . . . -73.3(7) ?
    C14 C15 C17 C18 . . . . -177.3(6) ?
    C16 C15 C17 C18 . . . . 50.6(8) ?
    C23 C17 C18 C19 . . . . -167.4(6) ?
    C22 C17 C18 C19 . . . . 74.0(8) ?
    C15 C17 C18 C19 . . . . -52.6(8) ?
    C17 C18 C19 C20 . . . . 56.9(9) ?
    C18 C19 C20 C16 . . . . -57.0(9) ?
    C21 C16 C20 C19 . . . . -72.7(7) ?
    C7 C16 C20 C19 . . . . 164.5(6) ?
    C15 C16 C20 C19 . . . . 51.9(7) ?
    C22 C17 C23 O3 . . . . 6.9(11) ?
    C18 C17 C23 O3 . . . . -112.0(9) ?
    C15 C17 C23 O3 . . . . 131.7(8) ?
    C22 C17 C23 O4 . . . . -175.7(8) ?
    C18 C17 C23 O4 . . . . 65.5(9) ?
    C15 C17 C23 O4 . . . . -50.9(9) ?
    C24 C26 C27 C28 . . . . -109.9(9) ?
    C25 C26 C27 C28 . . . . 16.8(11) ?
    C24 C26 C27 C32 . . . . 74.9(9) ?
    C25 C26 C27 C32 . . . . -158.4(7) ?
    C32 C27 C28 C29 . . . . 1.1(9) ?
    C26 C27 C28 C29 . . . . -174.4(6) ?
    C27 C28 C29 C36 . . . . 177.9(6) ?
    C27 C28 C29 C30 . . . . -55.4(7) ?
    C27 C28 C29 C34 . . . . 55.1(7) ?
    C28 C29 C30 C31 . . . . 51.4(7) ?
    C36 C29 C30 C31 . . . . 178.9(6) ?
    C34 C29 C30 C31 . . . . -61.0(7) ?
    C28 C29 C30 C39 . . . . -79.9(6) ?
    C36 C29 C30 C39 . . . . 47.6(7) ?
    C34 C29 C30 C39 . . . . 167.8(5) ?
    C29 C30 C31 C32 . . . . 0.6(8) ?
    C39 C30 C31 C32 . . . . 131.5(6) ?
    C28 C27 C32 C33 . . . . -61.3(8) ?
    C26 C27 C32 C33 . . . . 114.6(7) ?
    C28 C27 C32 C31 . . . . 55.7(8) ?
    C26 C27 C32 C31 . . . . -128.4(7) ?
    C30 C31 C32 C27 . . . . -54.1(8) ?
    C30 C31 C32 C33 . . . . 62.5(8) ?
    C27 C32 C33 C34 . . . . 59.0(8) ?
    C31 C32 C33 C34 . . . . -60.1(8) ?
    C32 C33 C34 C35 . . . . -127.1(8) ?
    C32 C33 C34 C29 . . . . -3.4(9) ?
    C28 C29 C34 C35 . . . . 72.8(7) ?
    C36 C29 C34 C35 . . . . -51.8(8) ?
    C30 C29 C34 C35 . . . . -172.9(6) ?
    C28 C29 C34 C33 . . . . -51.1(7) ?
    C36 C29 C34 C33 . . . . -175.7(6) ?
    C30 C29 C34 C33 . . . . 63.2(7) ?
    C33 C34 C35 O5 . . . . 48.2(16) ?
    C29 C34 C35 O5 . . . . -74.8(15) ?
    C33 C34 C35 O6 . . . . -125.7(11) ?
    C29 C34 C35 O6 . . . . 111.3(12) ?
    C28 C29 C36 C37 . . . . 76.8(7) ?
    C30 C29 C36 C37 . . . . -47.8(7) ?
    C34 C29 C36 C37 . . . . -163.3(5) ?
    C29 C36 C37 C38 . . . . 56.3(7) ?
    C36 C37 C38 C39 . . . . -64.4(6) ?
    C36 C37 C38 C40 . . . . 162.4(5) ?
    C37 C38 C39 C44 . . . . -63.5(7) ?
    C40 C38 C39 C44 . . . . 68.6(7) ?
    C37 C38 C39 C43 . . . . 175.0(6) ?
    C40 C38 C39 C43 . . . . -52.9(8) ?
    C37 C38 C39 C30 . . . . 61.0(7) ?
    C40 C38 C39 C30 . . . . -166.8(5) ?
    C31 C30 C39 C44 . . . . -56.5(8) ?
    C29 C30 C39 C44 . . . . 72.3(7) ?
    C31 C30 C39 C38 . . . . 177.4(6) ?
    C29 C30 C39 C38 . . . . -53.9(7) ?
    C31 C30 C39 C43 . . . . 63.4(7) ?
    C29 C30 C39 C43 . . . . -167.9(5) ?
    C39 C38 C40 C46 . . . . 171.7(6) ?
    C37 C38 C40 C46 . . . . -58.4(7) ?
    C39 C38 C40 C41 . . . . 53.6(8) ?
    C37 C38 C40 C41 . . . . -176.5(5) ?
    C39 C38 C40 C45 . . . . -70.0(8) ?
    C37 C38 C40 C45 . . . . 59.9(7) ?
    C46 C40 C41 C42 . . . . -169.3(8) ?
    C45 C40 C41 C42 . . . . 73.5(9) ?
    C38 C40 C41 C42 . . . . -52.7(9) ?
    C40 C41 C42 C43 . . . . 55.0(11) ?
    C41 C42 C43 C39 . . . . -55.8(10) ?
    C44 C39 C43 C42 . . . . -71.1(8) ?
    C38 C39 C43 C42 . . . . 53.5(8) ?
    C30 C39 C43 C42 . . . . 167.6(6) ?
    C41 C40 C46 O7 . . . . -133.9(8) ?
    C45 C40 C46 O7 . . . . -14.6(9) ?
    C38 C40 C46 O7 . . . . 108.6(8) ?
    C41 C40 C46 O8 . . . . 47.1(9) ?
    C45 C40 C46 O8 . . . . 166.4(7) ?
    C38 C40 C46 O8 . . . . -70.5(8) ?
loop_
    _geom_hbond_atom_site_label_D
    _geom_hbond_atom_site_label_H
    _geom_hbond_atom_site_label_A
    _geom_hbond_site_symmetry_A
    _geom_hbond_distance_DH
    _geom_hbond_distance_HA
    _geom_hbond_distance_DA
    _geom_hbond_angle_DHA
    C15 H15A O4 . 0.98 2.38 2.824(10) 107
    C18 H18A O4 . 0.97 2.55 2.939(8) 104
    C33 H33A O5 . 0.97 2.51 2.919(11) 105
    C41 H41A O8 . 0.97 2.46 2.834(9) 103
    O1 H1D O7 2_644 0.82 1.80 2.610(7) 169
    O4 H4A O9 . 0.82 1.77 2.589(9) 169
    O6 H6A O3 2_744 0.82 1.86 2.611(9) 152
    O8 H8C O2 2_654 0.82 1.90 2.712(8) 171
    O9 H9B O5 2_754 0.85 2.23 2.651(9) 111
    C2 H2C O6 1_554 0.96 2.58 3.443(12) 150
data_global
_journal_date_recd_electronic     2009-05-31
_journal_date_accepted     2009-06-03
_journal_name_full     'Acta Crystallographica, Section E'
_journal_year     2009
_journal_volume     65
_journal_issue      7
_journal_page_first     o1521
_journal_page_last     o1521
_journal_paper_category     QO
_journal_coeditor_code     AT2806
_publ_contact_author_name     'Professor Shi-bin Shang'
_publ_contact_author_address
;
Institute of Chemical Industry of Forest Products
Chinese Academy of Forestry
Nanjing, 210042,
People's Republic of China
;
_publ_contact_author_email     shangsb@hotmail.com
_publ_contact_author_fax     '+86-25-85482499'
_publ_contact_author_phone     '+86-25-85482499'
_publ_section_title
;\
16-Isopropyl-5,9-dimethyltetracyclo[10.2.2.0^1,10^.0^4,9^]hexadec-15-ene-5,14-\
dicarboxylic acid ethanol hemisolvate
;
loop_
    _publ_author_name
    _publ_author_address
    'Hong-Xiao Wang'
;
Institute of Chemical Industry of Forest Products
Chinese Academy of Forestry
Nanjing 210042,
People's Republic of China
;
    'Shi-Bin Shang'
;
Institute of Chemical Industry of Forest Products
Chinese Academy of Forestry
Nanjing 210042,
People's Republic of China
;
    'Yan-Bai Yin'
;
Institute of Chemical Industry of Forest Products
Chinese Academy of Forestry
Nanjing 210042,
People's Republic of China
;
    'Xiao-Ping Rao'
;
Institute of Chemical Industry of Forest Products
Chinese Academy of Forestry
Nanjing 210042,
People's Republic of China
;
    'Xu Xu'
;
Institute of Chemical Industry of Forest Products
Chinese Academy of Forestry
Nanjing 210042,
People's Republic of China
;
