# Supplementary material for: 16-Isopropyl-5,9-dimethyltetra­cyclo­[10.2.2.01,10.04,9]hexa­dec-15-ene-5,14-dicarboxylic acid ethanol hemisolvate
Source: Acta Crystallogr Sect E Struct Rep Online. 2009 Jun 6;65(Pt 7):o1521. doi: 10.1107/S1600536809021059 (PMC2969219; doi:10.1107/S1600536809021059)
Supplement: Supplementary file 2 [file e-65-o1521-Isup2.hkl]

# 
# h,k,l, Fc-squared, Fo-squared, sigma(Fo-squared) and status flag 
# 
data_I
_shelx_title '    R in P2(1)' 
_shelx_refln_list_code          4 
_shelx_F_calc_maximum      161.87 
_exptl_crystal_F_000       868.00 
_reflns_d_resolution_high  0.8324 
 
loop_ 
 _symmetry_equiv_pos_as_xyz 
 'x, y, z' 
 '-x, y+1/2, -z' 
 
_cell_length_a    12.6820 
_cell_length_b    12.4760 
_cell_length_c    14.6290 
_cell_angle_alpha  90.000 
_cell_angle_beta   90.120 
_cell_angle_gamma  90.000 
 
_shelx_F_squared_multiplier     1.000 
 
loop_ 
 _refln_index_h 
 _refln_index_k 
 _refln_index_l 
 _refln_F_squared_calc 
 _refln_F_squared_meas 
 _refln_F_squared_sigma 
 _refln_observed_status 
   1   0   0      332.78      358.09      3.52 o 
   2   0   0      254.78      203.12      2.61 o 
   3   0   0     2418.44     2532.99     59.34 o 
   4   0   0     2134.49     2052.25     14.51 o 
   5   0   0       47.91       66.35      3.77 o 
   6   0   0      133.77      171.44      8.11 o 
   7   0   0      437.06      410.61      9.34 o 
   8   0   0       41.81       48.27      4.96 o 
   9   0   0       35.25       48.13      4.77 o 
  10   0   0       28.81       24.16      5.69 o 
  11   0   0      123.77      139.95      8.77 o 
  12   0   0        4.54        4.89      5.55 o 
  13   0   0        0.96        0.00      5.15 o 
  14   0   0        0.23        5.07      5.13 o 
  15   0   0        0.79        5.74      4.19 o 
   1   1   0    13282.51    14098.79     93.53 o 
   2   1   0       83.83       98.90      2.59 o 
   3   1   0       37.30       38.37      2.53 o 
   4   1   0     2847.99     3129.88     73.16 o 
   5   1   0      166.80      168.10      5.17 o 
   6   1   0      664.05      686.91     10.50 o 
   7   1   0       33.02        6.82      3.57 o 
   8   1   0      135.21      111.67      5.99 o 
   9   1   0       18.43       20.42      4.73 o 
  10   1   0       47.72       43.05      5.79 o 
  11   1   0       11.27        8.37      5.50 o 
  12   1   0        3.55        5.73      5.73 o 
  13   1   0        2.17       11.95      5.21 o 
  14   1   0        3.60        3.66      4.95 o 
  15   1   0        2.09        6.57      3.91 o 
   0   2   0     3856.78     4332.96     61.43 o 
   1   2   0      785.03      947.52      7.02 o 
   2   2   0    13049.99    12645.23    116.11 o 
   3   2   0      379.16      450.73      6.14 o 
   4   2   0     1903.45     1867.40     13.55 o 
   5   2   0     1253.56     1221.36     12.34 o 
   6   2   0       67.75       62.90      3.97 o 
   7   2   0      243.69      299.97      8.03 o 
   8   2   0      164.64      185.15      7.15 o 
   9   2   0       81.37       97.88      5.97 o 
  10   2   0       82.88       87.18      6.86 o 
  11   2   0        1.62       14.85      5.06 o 
  12   2   0       37.13       36.81      6.36 o 
  13   2   0        4.24        4.27      5.28 o 
  14   2   0        5.16        5.36      5.36 o 
  15   2   0        5.35        0.23      4.37 o 
   1   3   0      468.24      376.40      5.30 o 
   2   3   0     2882.38     3036.23     62.88 o 
   3   3   0      120.74      147.72      4.03 o 
   4   3   0      135.03      169.35      4.70 o 
   5   3   0      423.08      511.65      8.39 o 
   6   3   0      673.02      733.44     10.86 o 
   7   3   0       63.51       42.38      4.14 o 
   8   3   0      308.59      328.71      9.22 o 
   9   3   0       92.09       69.25      6.38 o 
  10   3   0       70.86       66.23      6.55 o 
  11   3   0       36.72       40.01      6.17 o 
  12   3   0        1.32        6.05      4.94 o 
  13   3   0        2.14        1.58      4.71 o 
  14   3   0        2.75       11.29      4.37 o 
   0   4   0      200.19      233.88      4.87 o 
   1   4   0      635.37      594.57      7.40 o 
   2   4   0      661.95      824.56      8.88 o 
   3   4   0      307.44      303.30      5.95 o 
   4   4   0     2980.24     3440.80     20.08 o 
   5   4   0      106.92      104.23      4.76 o 
   6   4   0      182.62      160.84      5.77 o 
   7   4   0      205.79      194.74      7.15 o 
   8   4   0       41.51       55.69      5.28 o 
   9   4   0       88.41       89.20      6.61 o 
  10   4   0        3.01        1.90      5.09 o 
  11   4   0       16.17       26.33      5.77 o 
  12   4   0        9.73       10.24      5.70 o 
  13   4   0       11.20        9.39      4.98 o 
  14   4   0        5.98       10.49      4.63 o 
   1   5   0      128.81      173.27      4.67 o 
   2   5   0      348.08      433.92      7.30 o 
   3   5   0     1581.89     1671.39     14.38 o 
   4   5   0      160.67      146.77      5.04 o 
   5   5   0       43.62       26.97      3.55 o 
   6   5   0      223.74      212.95      6.81 o 
   7   5   0        6.12        3.29      3.29 o 
   8   5   0       16.24       23.51      4.48 o 
   9   5   0      100.23      102.75      7.00 o 
  10   5   0       78.29       98.42      6.94 o 
  11   5   0        5.05       10.75      4.85 o 
  12   5   0        1.68       11.52      4.04 o 
  13   5   0        0.54        0.27      4.78 o 
  14   5   0        2.69        4.76      4.76 o 
   0   6   0     1242.29     1149.33     12.48 o 
   1   6   0      261.52      238.62      6.21 o 
   2   6   0       69.64       78.22      4.19 o 
   3   6   0      119.78      157.73      5.52 o 
   4   6   0      109.58      123.27      5.29 o 
   5   6   0      123.85      163.85      6.30 o 
   6   6   0       98.39       76.04      5.52 o 
   7   6   0       26.08       32.87      4.37 o 
   8   6   0       14.00        7.61      4.12 o 
   9   6   0       23.49       15.49      5.20 o 
  10   6   0       29.38       33.68      5.90 o 
  11   6   0        0.44        0.51      4.99 o 
  12   6   0        3.19        3.62      4.99 o 
  13   6   0        8.40        6.45      4.36 o 
   1   7   0      182.09      233.49      6.75 o 
   2   7   0      216.52      247.51      7.03 o 
   3   7   0      116.57      131.39      5.61 o 
   4   7   0        3.35       15.04      3.62 o 
   5   7   0       16.05       29.00      4.38 o 
   6   7   0       53.61       81.19      5.77 o 
   7   7   0       30.48       25.51      5.07 o 
   8   7   0        0.97        4.67      4.67 o 
   9   7   0       42.51       42.91      6.38 o 
  10   7   0       88.70      107.47      7.75 o 
  11   7   0       16.95       21.75      5.46 o 
  12   7   0        5.23        2.29      4.76 o 
  13   7   0       10.39       10.39      4.61 o 
   0   8   0       62.01       81.93      5.12 o 
   1   8   0        9.08        9.77      3.38 o 
   2   8   0        2.63        4.52      3.19 o 
   3   8   0       43.01       44.70      4.37 o 
   4   8   0       46.64       36.64      4.57 o 
   5   8   0       60.92       67.37      5.63 o 
   6   8   0        8.77        7.56      4.24 o 
   7   8   0       44.72       42.86      5.44 o 
   8   8   0        1.81        7.64      5.05 o 
   9   8   0       11.29       10.48      5.01 o 
  10   8   0        2.93       11.56      5.24 o 
  11   8   0        4.12        3.06      5.08 o 
  12   8   0        1.69        0.49      4.54 o 
   1   9   0       29.62       29.68      4.53 o 
   2   9   0      148.98      140.89      6.81 o 
   3   9   0       25.71       23.94      4.51 o 
   4   9   0       21.31       12.89      4.62 o 
   5   9   0        9.35        3.31      4.46 o 
   6   9   0       77.69       73.49      6.33 o 
   7   9   0       11.35        5.06      4.86 o 
   8   9   0       60.64       84.98      6.58 o 
   9   9   0        8.14       15.31      4.62 o 
  10   9   0        5.70        7.66      4.76 o 
  11   9   0       11.22        2.98      4.99 o 
  12   9   0        0.72        0.92      3.90 o 
   0  10   0       81.90      102.64      7.09 o 
   1  10   0        6.60        2.74      5.25 o 
   2  10   0       13.05       20.02      4.79 o 
   3  10   0       22.19       22.98      4.77 o 
   4  10   0        2.94        5.15      4.28 o 
   5  10   0       59.49       60.91      6.17 o 
   6  10   0        4.46        4.42      5.33 o 
   7  10   0       38.03       45.07      5.68 o 
   8  10   0        5.80        1.53      4.83 o 
   9  10   0        9.08       13.74      4.66 o 
  10  10   0        2.08        3.69      4.66 o 
  11  10   0        1.27        2.06      4.20 o 
   1  11   0      125.33      121.90      8.37 o 
   2  11   0        5.02        9.06      4.98 o 
   3  11   0       37.57       46.11      5.93 o 
   4  11   0       37.81       15.21      5.49 o 
   5  11   0       20.63       14.55      5.42 o 
   6  11   0       16.21       12.31      5.53 o 
   7  11   0        5.26        2.30      5.05 o 
   8  11   0       13.62       10.64      4.30 o 
   9  11   0        6.25        7.58      4.48 o 
  10  11   0        2.83        0.46      4.38 o 
   0  12   0       46.14       55.40      6.60 o 
   1  12   0        9.90       11.72      5.83 o 
   2  12   0       58.29       62.26      6.83 o 
   3  12   0       34.07       44.61      6.22 o 
   4  12   0       17.54       15.10      5.67 o 
   5  12   0       14.85       10.24      5.54 o 
   6  12   0        0.46        5.09      5.09 o 
   7  12   0        2.31        1.25      4.73 o 
   8  12   0       15.60       13.46      5.19 o 
   9  12   0        1.12        0.67      3.93 o 
   1  13   0       12.24       19.66      6.16 o 
   2  13   0       11.59       11.87      5.82 o 
   3  13   0        4.08        6.23      5.48 o 
   4  13   0       25.04       30.72      5.49 o 
   5  13   0        0.49        4.87      5.05 o 
   6  13   0        9.42        6.64      5.53 o 
   7  13   0       11.15        4.89      4.58 o 
   0  14   0       45.66       42.16      5.87 o 
   1  14   0        2.85        9.01      5.06 o 
   2  14   0       11.74       11.19      5.52 o 
   3  14   0        1.15        4.93      4.93 o 
   4  14   0        5.21        7.69      4.40 o 
   5  14   0       10.49        8.00      4.42 o 
 -15   0   1        2.93        3.41      4.94 o 
 -14   0   1        0.43        6.10      6.10 o 
 -13   0   1        0.01        6.36      6.36 o 
 -12   0   1        6.14       13.88      5.74 o 
 -11   0   1       55.68       48.92      7.39 o 
 -10   0   1       57.16       46.00      6.26 o 
  -9   0   1       37.79       49.51      6.83 o 
  -8   0   1      459.94      486.30     11.01 o 
  -7   0   1        7.06        2.28      3.40 o 
  -6   0   1      162.81      223.20      6.53 o 
  -5   0   1      167.64      117.74      3.60 o 
  -4   0   1      162.63      140.02      4.03 o 
  -3   0   1     5357.76     4493.31     76.91 o 
  -2   0   1     3463.38     3940.86     62.21 o 
  -1   0   1     1319.40     1523.17     31.49 o 
   0   0   1        8.25        9.95      0.73 o 
   1   0   1     4732.42     5392.19     56.09 o 
   2   0   1        1.67        3.63      1.18 o 
   3   0   1     4002.79     3731.04     67.63 o 
   4   0   1      536.29      596.12      7.50 o 
   5   0   1      619.58      514.94      7.84 o 
   6   0   1     1539.42     1304.79     13.48 o 
   7   0   1       10.76        3.52      3.04 o 
   8   0   1       44.92       31.50      4.05 o 
   9   0   1      134.63      117.89      5.75 o 
  10   0   1      107.28       82.23      7.07 o 
  11   0   1      364.95      397.81     12.01 o 
  12   0   1       80.95       70.97      7.16 o 
  13   0   1        3.38        3.38      5.16 o 
  14   0   1        1.08        9.02      3.94 o 
  15   0   1        0.46        0.68      3.83 o 
 -15   1   1        0.60        2.49      5.23 o 
 -14   1   1        3.55        2.72      5.64 o 
 -13   1   1        4.12        8.59      5.70 o 
 -12   1   1       15.64       22.20      6.00 o 
 -11   1   1       10.89        6.30      6.03 o 
 -10   1   1       10.18        0.50      5.56 o 
  -9   1   1       92.49      121.89      7.33 o 
  -8   1   1       25.59        8.02      4.50 o 
  -7   1   1      303.20      325.08      8.18 o 
  -6   1   1      523.96      498.62      8.93 o 
  -5   1   1     1086.51     1247.22     12.29 o 
  -4   1   1      304.95      272.83      4.39 o 
  -3   1   1     2345.05     2361.46     54.53 o 
  -2   1   1    15983.29    15611.41    120.99 o 
  -1   1   1     3150.03     3603.53     49.57 o 
   0   1   1      301.31      301.70     11.88 o 
   1   1   1     2478.17     3023.78     45.56 o 
   2   1   1    25941.22    24776.07    155.53 o 
   3   1   1     1308.05     1464.89     10.51 o 
   4   1   1       53.43       62.46      3.63 o 
   5   1   1      155.03      165.13      4.96 o 
   6   1   1      206.48      230.65      7.69 o 
   7   1   1       52.07       37.80      3.59 o 
   8   1   1      284.53      282.95      8.22 o 
   9   1   1       21.62        1.95      4.20 o 
  10   1   1      150.67      148.92      7.96 o 
  11   1   1      116.28      115.38      8.33 o 
  12   1   1       67.70       51.98      6.65 o 
  13   1   1        9.93        4.13      5.51 o 
  14   1   1        0.10        2.74      4.52 o 
  15   1   1        1.62        2.69      4.00 o 
 -15   2   1        4.35        8.71      5.09 o 
 -14   2   1        1.52        5.67      5.77 o 
 -13   2   1       17.08       24.09      6.88 o 
 -12   2   1        6.76       11.25      6.02 o 
 -11   2   1       13.16       21.16      5.43 o 
 -10   2   1      131.08      151.17      7.91 o 
  -9   2   1       52.14       55.19      6.04 o 
  -8   2   1       93.19       93.88      5.75 o 
  -7   2   1      358.06      378.34      8.99 o 
  -6   2   1     1120.83     1067.42     12.61 o 
  -5   2   1      146.65      172.25      7.02 o 
  -4   2   1      127.17      132.96      4.14 o 
  -3   2   1     1130.62      938.61      8.63 o 
  -2   2   1     2888.25     2378.94     51.61 o 
  -1   2   1    26202.95    25635.78    158.23 o 
   0   2   1      382.73      476.36     22.80 o 
   1   2   1     9433.15     9588.28     93.38 o 
   2   2   1     2709.65     2638.46     53.30 o 
   3   2   1     7964.10     7889.12    102.42 o 
   4   2   1      358.07      390.19      6.40 o 
   5   2   1      317.10      260.87      6.00 o 
   6   2   1      604.17      687.49     10.11 o 
   7   2   1      221.18      221.75      7.02 o 
   8   2   1      139.59      189.71      7.07 o 
   9   2   1       35.85       37.54      5.05 o 
  10   2   1      118.90      120.02      7.26 o 
  11   2   1       13.20       19.22      5.63 o 
  12   2   1       22.48       21.55      5.54 o 
  13   2   1       19.02       27.44      5.10 o 
  14   2   1        5.79        0.74      4.50 o 
  15   2   1        3.28        0.66      3.82 o 
 -14   3   1        0.54        1.47      5.46 o 
 -13   3   1        0.57        3.34      6.22 o 
 -12   3   1       13.53       29.80      6.29 o 
 -11   3   1        1.02        3.61      5.48 o 
 -10   3   1       19.60       23.31      5.52 o 
  -9   3   1       29.17       50.60      5.86 o 
  -8   3   1      453.86      438.23     10.76 o 
  -7   3   1       53.12       62.42      4.99 o 
  -6   3   1      309.86      323.04      7.77 o 
  -5   3   1      672.64      813.86     10.54 o 
  -4   3   1      459.28      403.95      6.97 o 
  -3   3   1     2299.60     2330.06     14.78 o 
  -2   3   1     3581.45     3635.52     71.70 o 
  -1   3   1     8153.22     7525.13     97.46 o 
   0   3   1     1079.76      851.49     13.65 o 
   1   3   1       80.77       81.08      2.77 o 
   2   3   1      761.47      827.47      7.96 o 
   3   3   1     1755.95     1513.53     11.48 o 
   4   3   1     1206.70     1312.07     11.59 o 
   5   3   1      373.40      353.60      7.05 o 
   6   3   1       30.55       57.80      4.01 o 
   7   3   1       71.86       68.74      4.48 o 
   8   3   1       20.24        4.99      3.98 o 
   9   3   1       22.84       15.52      4.70 o 
  10   3   1       25.02       25.75      5.44 o 
  11   3   1       14.50       32.25      5.40 o 
  12   3   1       15.76       17.76      4.87 o 
  13   3   1        3.97        1.27      5.25 o 
  14   3   1        0.91        1.45      4.39 o 
 -14   4   1        1.97        0.86      4.96 o 
 -13   4   1        9.41       10.69      6.01 o 
 -12   4   1        3.49       10.27      5.77 o 
 -11   4   1       30.58       29.79      6.83 o 
 -10   4   1       85.18       67.50      7.44 o 
  -9   4   1        8.03       13.87      5.45 o 
  -8   4   1        5.95        3.11      4.32 o 
  -7   4   1      358.36      362.45      9.29 o 
  -6   4   1      344.50      362.01      8.48 o 
  -5   4   1       73.56       72.13      4.36 o 
  -4   4   1     3582.37     4028.72     22.56 o 
  -3   4   1      618.89      601.08      8.47 o 
  -2   4   1       15.53       20.51      2.49 o 
  -1   4   1     1476.28     1407.54     11.44 o 
   0   4   1      120.21      142.04      2.72 o 
   1   4   1      341.54      368.01      6.65 o 
   2   4   1     2073.13     2063.64     13.74 o 
   3   4   1      771.87      801.79      9.28 o 
   4   4   1     1105.89     1106.88     11.47 o 
   5   4   1      364.76      313.60      6.95 o 
   6   4   1      110.75      144.82      5.37 o 
   7   4   1      191.57      167.21      6.14 o 
   8   4   1        7.83       14.46      3.98 o 
   9   4   1       22.67       32.23      4.95 o 
  10   4   1        2.38        5.25      4.92 o 
  11   4   1        2.48        5.89      4.56 o 
  12   4   1       20.02       17.06      5.59 o 
  13   4   1        9.27       12.64      4.72 o 
  14   4   1        9.76        9.68      4.66 o 
 -14   5   1        0.79        1.13      5.00 o 
 -13   5   1        1.89        1.82      5.50 o 
 -12   5   1        4.27        3.37      6.14 o 
 -11   5   1       39.65       36.92      5.75 o 
 -10   5   1       99.80      109.20      8.28 o 
  -9   5   1       56.62       83.18      7.38 o 
  -8   5   1       11.50        2.20      4.75 o 
  -7   5   1      130.89      125.59      6.54 o 
  -6   5   1       16.83       21.45      4.19 o 
  -5   5   1      381.73      375.73      8.54 o 
  -4   5   1       10.33        8.49      2.91 o 
  -3   5   1      100.69      128.65      4.88 o 
  -2   5   1     2089.02     2216.12     16.58 o 
  -1   5   1      256.46      289.40      6.10 o 
   0   5   1      720.83      842.34     11.29 o 
   1   5   1      539.36      487.88      7.47 o 
   2   5   1     1343.92     1085.10     11.17 o 
   3   5   1      595.73      679.22      9.26 o 
   4   5   1      642.15      599.00      9.37 o 
   5   5   1      117.25      147.42      5.52 o 
   6   5   1      105.30       91.63      4.77 o 
   7   5   1       30.34       19.12      3.87 o 
   8   5   1       72.16       87.30      5.84 o 
   9   5   1       14.75       13.65      4.79 o 
  10   5   1        4.95        0.23      4.94 o 
  11   5   1       17.41       18.72      5.35 o 
  12   5   1        8.67        8.68      4.99 o 
  13   5   1        1.88        8.71      4.46 o 
  14   5   1        6.78       11.63      4.88 o 
 -13   6   1        2.03       10.74      5.81 o 
 -12   6   1        0.76        3.40      5.73 o 
 -11   6   1       25.33       24.19      7.17 o 
 -10   6   1       76.76       67.61      7.92 o 
  -9   6   1      220.85      282.92     10.95 o 
  -8   6   1      140.45      152.56      8.38 o 
  -7   6   1       39.18       41.91      5.52 o 
  -6   6   1      109.03       79.50      4.12 o 
  -5   6   1      151.09      181.86      6.87 o 
  -4   6   1       74.28       88.86      5.18 o 
  -3   6   1      188.27      224.63      6.72 o 
  -2   6   1       20.70       23.88      3.18 o 
  -1   6   1      124.55      129.49      5.04 o 
   0   6   1      363.85      330.05      5.01 o 
   1   6   1      337.43      446.50      8.02 o 
   2   6   1      226.35      275.59      6.54 o 
   3   6   1      379.98      354.77      7.56 o 
   4   6   1        1.82        3.05      3.05 o 
   5   6   1      108.46      140.82      5.97 o 
   6   6   1       21.82       18.37      3.48 o 
   7   6   1       84.30      104.41      6.17 o 
   8   6   1       87.32       65.69      5.92 o 
   9   6   1        2.95       11.79      4.74 o 
  10   6   1       13.06       15.53      5.04 o 
  11   6   1        3.40        2.02      4.51 o 
  12   6   1        4.60        6.08      4.81 o 
  13   6   1        5.77        7.27      4.78 o 
 -13   7   1        3.86        4.02      5.74 o 
 -12   7   1       14.71       13.40      5.83 o 
 -11   7   1        7.58        6.44      5.92 o 
 -10   7   1       20.07       29.64      5.91 o 
  -9   7   1       37.38       46.14      6.86 o 
  -8   7   1      164.96      172.58      9.44 o 
  -7   7   1       46.96       40.95      4.79 o 
  -6   7   1        7.03        3.23      4.49 o 
  -5   7   1       71.55       55.16      3.79 o 
  -4   7   1        6.34        2.17      3.77 o 
  -3   7   1       94.25       65.19      3.28 o 
  -2   7   1      252.40      280.87      7.73 o 
  -1   7   1       72.52       65.44      4.41 o 
   0   7   1       23.82       21.18      2.40 o 
   1   7   1       45.83       55.13      4.32 o 
   2   7   1      163.50      118.41      2.96 o 
   3   7   1       56.83       31.55      3.98 o 
   4   7   1      141.86      133.36      4.91 o 
   5   7   1       26.44       35.93      4.48 o 
   6   7   1       10.74       14.54      4.31 o 
   7   7   1       91.29       97.40      6.31 o 
   8   7   1       67.91       61.68      5.91 o 
   9   7   1       26.61       43.22      5.25 o 
  10   7   1       14.87        8.46      5.29 o 
  11   7   1        6.48       19.56      4.94 o 
  12   7   1        0.60        1.75      4.28 o 
  13   7   1        2.25       11.78      4.41 o 
 -12   8   1        0.37        4.71      5.22 o 
 -11   8   1       25.00       30.43      6.10 o 
 -10   8   1        0.27        6.33      6.33 o 
  -9   8   1       24.53       33.53      6.98 o 
  -8   8   1      121.82      118.50      8.95 o 
  -7   8   1       63.05       76.39      7.65 o 
  -6   8   1       37.17       30.12      4.83 o 
  -5   8   1       77.28       89.01      6.61 o 
  -4   8   1        0.40        5.99      4.06 o 
  -3   8   1       24.43       42.18      4.86 o 
  -2   8   1       38.09       31.23      4.56 o 
  -1   8   1       23.11       24.13      4.32 o 
   0   8   1      138.23      150.64     11.84 o 
   1   8   1       53.59       44.27      4.29 o 
   2   8   1       48.47       65.09      4.80 o 
   3   8   1       62.66       76.33      5.32 o 
   4   8   1      239.07      171.21      7.36 o 
   5   8   1       25.75       30.00      4.71 o 
   6   8   1       31.29       35.27      5.04 o 
   7   8   1        9.66       11.54      4.37 o 
   8   8   1       64.34       53.93      6.32 o 
   9   8   1       19.04        9.36      5.23 o 
  10   8   1       13.31        6.32      5.26 o 
  11   8   1        2.00        9.56      4.58 o 
  12   8   1        6.06        2.14      4.42 o 
 -12   9   1        4.50        0.28      4.85 o 
 -11   9   1        2.37        5.01      5.45 o 
 -10   9   1       20.07       24.40      6.46 o 
  -9   9   1       27.59        2.70      5.97 o 
  -8   9   1       16.30       13.84      6.38 o 
  -7   9   1       16.81        3.31      5.62 o 
  -6   9   1        9.35        7.55      5.02 o 
  -5   9   1       71.74       90.86      7.04 o 
  -4   9   1       12.53       30.28      4.96 o 
  -3   9   1       97.76       93.45      6.50 o 
  -2   9   1      137.32      162.68      7.84 o 
  -1   9   1       17.26       12.49      4.36 o 
   0   9   1        1.43        4.63      2.58 o 
   1   9   1       13.26       15.29      3.95 o 
   2   9   1      142.17      122.47      6.58 o 
   3   9   1       20.27       29.78      4.48 o 
   4   9   1      108.52      117.02      6.51 o 
   5   9   1        4.32        0.23      4.83 o 
   6   9   1        0.80        4.56      4.81 o 
   7   9   1       11.96        7.36      5.01 o 
   8   9   1        4.53        3.21      5.04 o 
   9   9   1       25.42       39.29      5.80 o 
  10   9   1        0.94        0.51      4.51 o 
  11   9   1        7.83        5.09      4.90 o 
  12   9   1        0.29        0.67      4.24 o 
 -11  10   1        0.23        3.27      5.08 o 
 -10  10   1        1.09        2.90      5.41 o 
  -9  10   1        0.05        4.75      5.78 o 
  -8  10   1        0.99        1.16      5.74 o 
  -7  10   1       10.94       20.98      5.51 o 
  -6  10   1        4.27        0.29      5.28 o 
  -5  10   1       16.04       26.31      6.05 o 
  -4  10   1       14.37       11.74      5.19 o 
  -3  10   1        2.28        3.45      5.10 o 
  -2  10   1       50.29       43.93      5.92 o 
  -1  10   1        1.24        0.46      4.76 o 
   0  10   1       75.26       73.80      4.83 o 
   1  10   1       64.01       45.66      5.91 o 
   2  10   1       60.28       72.09      5.80 o 
   3  10   1       24.89       33.24      4.97 o 
   4  10   1       60.67       32.96      5.37 o 
   5  10   1       33.08       34.25      5.13 o 
   6  10   1        1.33        0.26      5.01 o 
   7  10   1       15.53        2.74      5.83 o 
   8  10   1        1.43        7.31      4.71 o 
   9  10   1        6.12       14.81      4.71 o 
  10  10   1        4.99        7.31      4.61 o 
  11  10   1        5.09        9.73      4.08 o 
 -10  11   1        0.14        1.87      5.04 o 
  -9  11   1        2.64        4.53      5.31 o 
  -8  11   1        8.54        7.57      5.55 o 
  -7  11   1       15.44       13.13      6.03 o 
  -6  11   1       11.35        4.04      6.37 o 
  -5  11   1       20.60       10.42      5.83 o 
  -4  11   1       19.01       29.36      5.54 o 
  -3  11   1        9.31        5.89      5.15 o 
  -2  11   1        6.78        9.91      5.82 o 
  -1  11   1       67.44       68.39      6.96 o 
   0  11   1       12.81        7.17      3.77 o 
   1  11   1       21.67       19.67      5.75 o 
   2  11   1        1.95        9.18      4.77 o 
   3  11   1       10.98       11.21      5.02 o 
   4  11   1       11.82        1.75      5.51 o 
   5  11   1       33.12       50.33      6.10 o 
   6  11   1       82.30       62.07      6.85 o 
   7  11   1        7.69        5.34      4.66 o 
   8  11   1       12.08       20.52      4.69 o 
   9  11   1        3.52        2.17      4.40 o 
  10  11   1        5.70        5.17      4.37 o 
  -9  12   1        0.26        1.80      4.71 o 
  -8  12   1        1.73        6.87      5.26 o 
  -7  12   1        3.89        0.57      5.04 o 
  -6  12   1       11.41        8.33      5.81 o 
  -5  12   1        0.23        0.57      5.55 o 
  -4  12   1        4.16       14.86      4.95 o 
  -3  12   1       10.75       12.13      6.21 o 
  -2  12   1       48.35       51.22      6.83 o 
  -1  12   1       25.84       23.62      5.99 o 
   0  12   1        6.89        4.49      4.49 o 
   1  12   1       24.44       26.30      6.22 o 
   2  12   1       17.61       16.52      5.74 o 
   3  12   1        6.67       14.80      5.73 o 
   4  12   1       21.82       19.93      6.18 o 
   5  12   1       21.74       23.35      5.13 o 
   6  12   1        9.74        8.69      4.99 o 
   7  12   1       13.42        9.44      5.14 o 
   8  12   1        4.74        5.45      4.31 o 
   9  12   1        0.59        1.53      4.11 o 
  -7  13   1       10.06        5.24      5.17 o 
  -6  13   1        4.67        0.27      5.43 o 
  -5  13   1        2.35        6.46      5.30 o 
  -4  13   1       14.36        3.71      5.58 o 
  -3  13   1        6.93       12.84      5.88 o 
  -2  13   1        0.58        0.28      5.18 o 
  -1  13   1        2.11        0.56      5.42 o 
   0  13   1        2.22        2.93      3.81 o 
   1  13   1        5.22        7.21      5.57 o 
   2  13   1       58.57       63.54      7.02 o 
   3  13   1       43.57       47.67      6.54 o 
   4  13   1        4.76        6.00      4.85 o 
   5  13   1        1.59        5.04      5.04 o 
   6  13   1        0.99       11.20      4.42 o 
   7  13   1        1.99        0.92      4.24 o 
  -5  14   1        1.40        1.03      4.90 o 
  -4  14   1        2.63        1.60      4.69 o 
  -3  14   1        7.53       14.67      5.25 o 
  -2  14   1        8.60       15.64      5.36 o 
  -1  14   1        3.20        2.74      4.94 o 
   0  14   1        3.70        4.10      3.67 o 
   1  14   1       14.02       10.77      5.61 o 
   2  14   1        0.26        5.15      5.15 o 
   3  14   1        3.83        7.66      4.81 o 
   4  14   1       11.20        5.64      4.95 o 
   5  14   1        0.97        2.56      4.50 o 
 -15   0   2        1.67        4.39      4.39 o 
 -14   0   2        0.17        3.98      5.40 o 
 -13   0   2       14.99       24.43      6.46 o 
 -12   0   2       21.41       24.52      6.57 o 
 -11   0   2       96.50      105.88      8.19 o 
 -10   0   2       69.44       79.04      7.31 o 
  -9   0   2       44.02       58.64      5.67 o 
  -8   0   2      461.29      506.42     12.09 o 
  -7   0   2       93.78      143.65      6.00 o 
  -6   0   2      301.63      271.87      5.71 o 
  -5   0   2       24.25       38.52      3.08 o 
  -4   0   2      831.76      687.32      8.36 o 
  -3   0   2      293.60      278.54      4.89 o 
  -2   0   2     3627.35     4501.14     69.46 o 
  -1   0   2      322.35      285.26      3.80 o 
   0   0   2    17252.38    17712.99     77.49 o 
   1   0   2     3931.16     4671.37     59.16 o 
   2   0   2     1058.86      921.63      7.27 o 
   3   0   2     1120.04     1151.92      9.16 o 
   4   0   2     2483.38     2547.67     12.62 o 
   5   0   2      935.84     1086.81     11.04 o 
   6   0   2      801.16      630.80      9.56 o 
   7   0   2      212.47      179.58      6.03 o 
   8   0   2       66.70       91.74      5.12 o 
   9   0   2        1.94        8.53      3.52 o 
  10   0   2        0.93        2.77      4.26 o 
  11   0   2        4.03        1.64      5.23 o 
  12   0   2       64.16       55.21      6.50 o 
  13   0   2        1.65        6.28      4.45 o 
  14   0   2        0.53        3.62      4.41 o 
  15   0   2        0.62        1.09      3.94 o 
 -15   1   2        1.25        3.87      4.25 o 
 -14   1   2        9.34        3.41      5.42 o 
 -13   1   2        0.00        0.29      5.49 o 
 -12   1   2       45.46       40.67      6.29 o 
 -11   1   2        7.06       10.72      5.58 o 
 -10   1   2      136.56      136.59      8.35 o 
  -9   1   2      194.72      173.25      7.96 o 
  -8   1   2       20.13       17.84      3.94 o 
  -7   1   2       77.74       53.57      4.36 o 
  -6   1   2     1814.86     1900.51     16.39 o 
  -5   1   2      912.29      987.54     10.99 o 
  -4   1   2      309.05      332.23      5.96 o 
  -3   1   2      273.69      270.73      4.88 o 
  -2   1   2      307.03      370.33      5.02 o 
  -1   1   2    11946.73    11870.41     99.68 o 
   0   1   2     2502.71     2935.74     79.81 o 
   1   1   2    11062.93    11267.92     98.86 o 
   2   1   2      266.95      379.06      5.00 o 
   3   1   2      151.74      104.62      3.22 o 
   4   1   2      523.95      481.35      6.94 o 
   5   1   2      482.53      439.39      7.49 o 
   6   1   2      216.07      248.09      6.41 o 
   7   1   2      108.35      166.94      6.22 o 
   8   1   2       36.74       45.72      4.39 o 
   9   1   2      193.18      193.62      7.45 o 
  10   1   2       19.93       10.28      4.73 o 
  11   1   2        6.26        9.12      4.65 o 
  12   1   2        7.75        0.48      4.78 o 
  13   1   2        2.10        4.50      4.81 o 
  14   1   2        1.63        0.48      4.16 o 
  15   1   2        0.62        3.88      3.88 o 
 -15   2   2        2.40        2.55      4.71 o 
 -14   2   2        1.39        2.27      5.02 o 
 -13   2   2       10.68        5.20      6.31 o 
 -12   2   2        5.48       12.14      5.51 o 
 -11   2   2       34.18       50.03      6.25 o 
 -10   2   2        6.09       10.02      4.71 o 
  -9   2   2      187.36      197.92      8.32 o 
  -8   2   2       14.64       18.83      4.29 o 
  -7   2   2      328.00      366.54      8.61 o 
  -6   2   2      221.41      232.52      6.67 o 
  -5   2   2     1739.62     1993.65     15.51 o 
  -4   2   2     1690.24     2058.91     14.36 o 
  -3   2   2     1121.86     1158.15      9.79 o 
  -2   2   2     1138.29     1179.77      9.05 o 
  -1   2   2     1752.45     2169.63     48.14 o 
   0   2   2      714.81      826.38      9.42 o 
   1   2   2      361.89      342.34      4.64 o 
   2   2   2     1593.23     1652.67     10.54 o 
   3   2   2      881.65     1100.02      9.53 o 
   4   2   2     1218.79     1236.27     11.04 o 
   5   2   2     3867.67     3784.41     21.10 o 
   6   2   2        9.78       12.09      3.11 o 
   7   2   2        8.91        5.81      3.19 o 
   8   2   2      215.17      199.04      7.20 o 
   9   2   2      101.67       77.45      5.89 o 
  10   2   2      217.56      220.78      9.04 o 
  11   2   2       14.98       15.99      5.16 o 
  12   2   2        0.02        5.12      5.12 o 
  13   2   2        1.56        0.49      4.90 o 
  14   2   2       23.52       17.95      4.60 o 
 -14   3   2        2.59        2.23      5.29 o 
 -13   3   2        7.40        3.19      5.40 o 
 -12   3   2       10.78        8.55      5.50 o 
 -11   3   2       11.72       18.28      5.57 o 
 -10   3   2       78.07       63.93      6.82 o 
  -9   3   2      137.89      142.09      7.53 o 
  -8   3   2      338.56      310.83      9.47 o 
  -7   3   2      110.73      139.51      6.16 o 
  -6   3   2      120.25      110.73      5.14 o 
  -5   3   2      704.53      654.41      9.32 o 
  -4   3   2       49.65       69.63      3.47 o 
  -3   3   2      984.97     1002.69      9.90 o 
  -2   3   2     1054.08     1074.39      9.67 o 
  -1   3   2      307.36      314.05      5.13 o 
   0   3   2     1091.24     1057.42     18.53 o 
   1   3   2     1876.61     1891.62     11.77 o 
   2   3   2     1371.58     1474.48     10.90 o 
   3   3   2      816.10      732.78      8.28 o 
   4   3   2      276.25      255.02      5.61 o 
   5   3   2      300.45      349.93      7.03 o 
   6   3   2       48.60       26.64      3.56 o 
   7   3   2       76.48      112.54      5.23 o 
   8   3   2       24.70       35.37      4.35 o 
   9   3   2       24.42       30.15      4.39 o 
  10   3   2      317.93      304.54     10.02 o 
  11   3   2      101.64       93.43      7.45 o 
  12   3   2       15.35       23.15      5.29 o 
  13   3   2       23.37       24.90      5.40 o 
  14   3   2       13.47       15.79      4.52 o 
 -14   4   2        9.15       19.85      4.83 o 
 -13   4   2        6.85        9.32      5.63 o 
 -12   4   2       18.06       19.72      6.79 o 
 -11   4   2       10.98        1.94      5.47 o 
 -10   4   2       22.53       21.90      5.48 o 
  -9   4   2      311.95      292.92     10.38 o 
  -8   4   2      195.82      182.29      8.07 o 
  -7   4   2       11.57       16.44      3.44 o 
  -6   4   2       74.78       91.45      6.23 o 
  -5   4   2      251.97      247.68      6.86 o 
  -4   4   2     1250.76     1288.39     13.06 o 
  -3   4   2      130.56      140.62      4.50 o 
  -2   4   2     1002.19     1086.28     10.70 o 
  -1   4   2     1102.34     1112.12     10.25 o 
   0   4   2      518.55      493.66      4.13 o 
   1   4   2      987.21     1058.21      9.79 o 
   2   4   2      223.10      194.80      4.84 o 
   3   4   2      526.11      683.56      8.70 o 
   4   4   2     1127.07      970.09     10.89 o 
   5   4   2      642.14      750.95     10.44 o 
   6   4   2      906.48      942.27     12.27 o 
   7   4   2      290.03      256.33      7.71 o 
   8   4   2       69.89       43.76      4.73 o 
   9   4   2       24.16       23.55      5.06 o 
  10   4   2       20.54       23.57      5.28 o 
  11   4   2        8.20        2.18      5.15 o 
  12   4   2        4.53        9.26      5.45 o 
  13   4   2        2.08        4.83      4.83 o 
  14   4   2        8.03        2.08      4.53 o 
 -14   5   2        3.03        8.87      4.81 o 
 -13   5   2       16.26       21.74      6.03 o 
 -12   5   2        1.19        6.14      6.14 o 
 -11   5   2        7.17        7.41      5.66 o 
 -10   5   2        6.84        7.98      5.83 o 
  -9   5   2      136.36      136.79      8.42 o 
  -8   5   2       55.92       59.69      6.06 o 
  -7   5   2      128.11      122.58      6.72 o 
  -6   5   2      130.61      162.73      6.69 o 
  -5   5   2      513.80      531.76     10.09 o 
  -4   5   2     1211.41     1214.80     13.69 o 
  -3   5   2      182.21      197.19      5.76 o 
  -2   5   2       28.79       12.68      2.53 o 
  -1   5   2      536.08      577.12      8.38 o 
   0   5   2      117.49      105.61      2.93 o 
   1   5   2     2074.98     1948.13     14.66 o 
   2   5   2      958.56     1061.02     11.24 o 
   3   5   2       58.91       60.17      3.62 o 
   4   5   2       65.51       63.48      4.04 o 
   5   5   2      187.90      191.78      6.06 o 
   6   5   2      115.55      124.27      5.66 o 
   7   5   2       88.31       59.89      4.92 o 
   8   5   2       71.60       84.09      5.73 o 
   9   5   2       16.55       14.87      4.63 o 
  10   5   2        7.54        5.60      4.47 o 
  11   5   2       11.86       23.38      4.70 o 
  12   5   2        7.83        9.51      4.56 o 
  13   5   2       45.66       28.24      5.91 o 
  14   5   2       10.98        9.77      4.36 o 
 -13   6   2        2.88        1.71      5.25 o 
 -12   6   2       26.52       54.04      6.71 o 
 -11   6   2        6.95       16.34      6.09 o 
 -10   6   2       29.69       26.97      6.68 o 
  -9   6   2       36.89       33.57      6.37 o 
  -8   6   2      184.22      213.08      9.31 o 
  -7   6   2       87.00       62.93      6.02 o 
  -6   6   2       28.46       42.71      4.90 o 
  -5   6   2      109.46       61.06      4.81 o 
  -4   6   2      117.95      107.56      5.32 o 
  -3   6   2      105.32      141.06      5.51 o 
  -2   6   2      284.66      296.80      7.34 o 
  -1   6   2       15.77       22.77      3.18 o 
   0   6   2      385.54      462.42      8.33 o 
   1   6   2      130.27      140.92      4.98 o 
   2   6   2      357.92      419.88      8.12 o 
   3   6   2      416.61      384.78      8.05 o 
   4   6   2       61.33       63.67      4.35 o 
   5   6   2       51.38       52.33      4.08 o 
   6   6   2      154.10      181.41      6.85 o 
   7   6   2       24.61       18.37      4.14 o 
   8   6   2       18.57       28.90      4.65 o 
   9   6   2        5.61        3.39      4.88 o 
  10   6   2        0.88        4.73      4.73 o 
  11   6   2        2.60        7.99      4.59 o 
  12   6   2        8.83        3.00      5.22 o 
  13   6   2        0.29        1.42      4.58 o 
 -13   7   2        6.47        3.83      5.25 o 
 -12   7   2       18.80       21.32      6.32 o 
 -11   7   2       46.79       75.38      7.66 o 
 -10   7   2        8.77        8.94      6.02 o 
  -9   7   2       17.31       11.99      6.40 o 
  -8   7   2       28.46       24.33      5.88 o 
  -7   7   2       73.51       84.35      6.58 o 
  -6   7   2       40.48       44.61      5.46 o 
  -5   7   2       58.83       90.15      5.80 o 
  -4   7   2       55.31       53.51      4.96 o 
  -3   7   2      480.95      579.78     10.88 o 
  -2   7   2       11.48       10.46      3.21 o 
  -1   7   2      323.62      269.44      7.31 o 
   0   7   2      142.93      130.54      3.82 o 
   1   7   2      864.81      915.93     12.26 o 
   2   7   2      252.89      266.47      7.31 o 
   3   7   2      616.67      649.99     10.87 o 
   4   7   2       16.54       14.82      3.85 o 
   5   7   2       22.57       27.16      4.58 o 
   6   7   2       31.17       32.74      4.42 o 
   7   7   2       40.20       41.59      5.16 o 
   8   7   2        4.26        5.11      4.70 o 
   9   7   2        1.26        5.21      4.64 o 
  10   7   2       22.46       11.60      5.70 o 
  11   7   2       22.14       21.84      5.40 o 
  12   7   2        3.86        2.20      4.46 o 
  13   7   2        2.33        3.17      4.50 o 
 -12   8   2        8.85       18.58      5.49 o 
 -11   8   2        5.37        2.93      5.74 o 
 -10   8   2       48.21       46.05      7.21 o 
  -9   8   2       30.82       23.01      6.94 o 
  -8   8   2      137.16      152.07      8.95 o 
  -7   8   2       93.63       69.74      6.82 o 
  -6   8   2       21.64       21.43      5.28 o 
  -5   8   2       89.68       79.26      6.26 o 
  -4   8   2       82.59      104.76      6.27 o 
  -3   8   2       93.37      137.25      6.79 o 
  -2   8   2      278.27      221.97      7.54 o 
  -1   8   2        8.37       17.33      3.63 o 
   0   8   2       37.41       37.00      3.04 o 
   1   8   2       19.60       33.69      4.14 o 
   2   8   2      293.44      284.88      8.34 o 
   3   8   2        8.27        1.08      4.18 o 
   4   8   2       76.49       89.64      7.10 o 
   5   8   2       83.35       61.75      5.56 o 
   6   8   2       74.90       83.13      6.19 o 
   7   8   2        4.79        4.71      4.71 o 
   8   8   2        0.29        4.79      4.79 o 
   9   8   2        4.27        9.07      4.97 o 
  10   8   2       37.21       40.85      6.13 o 
  11   8   2        5.52        4.72      4.44 o 
  12   8   2        0.68        4.64      4.64 o 
 -12   9   2        1.80        6.55      4.67 o 
 -11   9   2       13.46        6.54      6.12 o 
 -10   9   2        5.48       11.68      5.93 o 
  -9   9   2       12.73        7.27      6.25 o 
  -8   9   2       40.64       46.20      6.90 o 
  -7   9   2       22.35       23.47      5.94 o 
  -6   9   2       10.32       16.63      5.27 o 
  -5   9   2      113.08      146.26      8.14 o 
  -4   9   2       86.33       95.84      6.98 o 
  -3   9   2       67.05       61.27      6.04 o 
  -2   9   2       95.10      110.87      6.70 o 
  -1   9   2      104.14      134.66      6.74 o 
   0   9   2       19.08       25.06      6.30 o 
   1   9   2       52.19       38.71      4.92 o 
   2   9   2       27.93       35.20      5.21 o 
   3   9   2       30.35       34.07      5.11 o 
   4   9   2       10.77        9.92      4.70 o 
   5   9   2       64.24       55.94      5.83 o 
   6   9   2      149.51      114.36      7.41 o 
   7   9   2       34.80       30.71      5.24 o 
   8   9   2       18.79       24.86      5.16 o 
   9   9   2       17.01       21.27      4.96 o 
  10   9   2        3.63       10.22      4.85 o 
  11   9   2        1.96        1.92      4.49 o 
  12   9   2        0.61        1.98      4.19 o 
 -11  10   2        1.64        7.10      4.45 o 
 -10  10   2       10.51       13.48      5.80 o 
  -9  10   2       10.84        2.87      5.63 o 
  -8  10   2        5.72       11.79      5.55 o 
  -7  10   2       32.77       25.04      6.04 o 
  -6  10   2       31.79       31.83      5.04 o 
  -5  10   2       32.99       26.20      5.76 o 
  -4  10   2       22.33        8.05      5.97 o 
  -3  10   2      139.78      159.45      8.32 o 
  -2  10   2       38.76       42.87      5.58 o 
  -1  10   2       76.19       96.58      7.09 o 
   0  10   2       35.44       16.87      5.50 o 
   1  10   2       15.95       11.87      4.58 o 
   2  10   2       14.64        9.23      4.43 o 
   3  10   2        3.08        7.08      4.43 o 
   4  10   2        5.74        9.78      4.87 o 
   5  10   2       35.41       18.86      5.24 o 
   6  10   2       81.71       79.16      6.92 o 
   7  10   2        9.35        1.75      5.34 o 
   8  10   2        6.52        5.26      5.18 o 
   9  10   2        7.33        8.21      4.57 o 
  10  10   2        3.13        1.44      4.48 o 
  11  10   2        3.72        5.33      3.80 o 
 -10  11   2        3.68        9.05      4.46 o 
  -9  11   2        0.86        5.22      5.06 o 
  -8  11   2        5.93       16.14      5.50 o 
  -7  11   2       10.84        5.65      5.65 o 
  -6  11   2       19.62       25.94      5.75 o 
  -5  11   2        8.54        5.80      5.80 o 
  -4  11   2        0.90        2.44      5.57 o 
  -3  11   2       33.59       34.29      6.54 o 
  -2  11   2       82.38       68.65      6.83 o 
  -1  11   2       72.76       84.13      7.34 o 
   0  11   2        8.08        1.76      3.84 o 
   1  11   2       22.29       17.39      4.96 o 
   2  11   2       13.20        6.70      5.12 o 
   3  11   2       25.31       13.72      5.53 o 
   4  11   2       21.28       15.31      5.67 o 
   5  11   2        6.83       12.64      5.27 o 
   6  11   2        2.66        6.10      5.17 o 
   7  11   2        1.75        4.91      4.91 o 
   8  11   2        4.79        5.46      4.61 o 
   9  11   2        8.43        4.06      4.89 o 
  10  11   2        0.55        4.87      3.86 o 
  -8  12   2        3.30        0.81      5.07 o 
  -7  12   2        2.60        8.30      5.11 o 
  -6  12   2        2.34        9.55      5.10 o 
  -5  12   2       27.07       25.96      5.80 o 
  -4  12   2        2.13        6.18      5.34 o 
  -3  12   2       15.62       21.41      5.39 o 
  -2  12   2       50.83       47.87      7.10 o 
  -1  12   2        3.07        0.81      5.55 o 
   0  12   2        2.39        0.10      4.44 o 
   1  12   2        2.75        6.66      4.89 o 
   2  12   2        5.85       13.26      5.18 o 
   3  12   2        3.64        3.44      5.37 o 
   4  12   2        9.63       17.53      5.30 o 
   5  12   2       11.65        3.11      5.40 o 
   6  12   2        3.93        5.31      4.71 o 
   7  12   2       12.78        8.87      4.76 o 
   8  12   2       12.82       17.12      4.92 o 
  -7  13   2        1.47        0.77      4.58 o 
  -6  13   2        8.46        2.65      5.41 o 
  -5  13   2        4.28       10.98      5.09 o 
  -4  13   2        8.67        9.45      5.33 o 
  -3  13   2       10.35       12.89      5.61 o 
  -2  13   2        6.52       12.07      5.21 o 
  -1  13   2        4.97        8.95      5.52 o 
   0  13   2       19.34       20.77      7.47 o 
   1  13   2        7.29       13.72      5.00 o 
   2  13   2        1.82        4.32      5.08 o 
   3  13   2       23.65       18.88      5.79 o 
   4  13   2        0.25        2.62      4.85 o 
   5  13   2        2.99        4.85      4.85 o 
   6  13   2       10.22        6.98      4.86 o 
   7  13   2       12.44       11.55      4.43 o 
  -5  14   2        5.37        4.49      4.85 o 
  -4  14   2        0.25        5.19      4.43 o 
  -3  14   2        2.01        7.18      4.64 o 
  -2  14   2       10.55        5.94      5.67 o 
  -1  14   2        1.59        4.58      4.95 o 
   0  14   2        6.52       10.11      4.31 o 
   1  14   2        6.31        8.52      4.90 o 
   2  14   2        2.70        2.07      5.13 o 
   3  14   2        2.65        6.31      4.77 o 
   4  14   2        1.76        4.47      4.47 o 
   5  14   2       12.51        2.28      4.89 o 
 -15   0   3        0.07        2.71      4.46 o 
 -14   0   3        4.88        5.44      5.05 o 
 -13   0   3       15.16        4.49      5.66 o 
 -12   0   3        4.65       10.13      5.40 o 
 -11   0   3       73.68       76.20      6.87 o 
 -10   0   3      105.31      120.88      7.63 o 
  -9   0   3      120.30      108.82      6.75 o 
  -8   0   3      308.42      384.08      9.91 o 
  -7   0   3      450.32      384.74      8.62 o 
  -6   0   3      114.69      124.97      5.19 o 
  -5   0   3      470.61      524.52      9.29 o 
  -4   0   3     2530.97     2286.05     15.25 o 
  -3   0   3      196.21      129.23      2.59 o 
  -2   0   3      144.22      184.26      3.93 o 
  -1   0   3     3538.57     3744.49     61.52 o 
   0   0   3        1.48        3.62      0.78 o 
   1   0   3       63.46       82.85      2.34 o 
   2   0   3      624.39      670.13      6.63 o 
   3   0   3     1025.67     1077.86      9.22 o 
   4   0   3     2702.66     2790.41     16.01 o 
   5   0   3     2386.67     2899.50     18.11 o 
   6   0   3       26.14       13.63      2.92 o 
   7   0   3       21.70       28.86      3.41 o 
   8   0   3       21.60       25.63      3.85 o 
   9   0   3       12.93        0.94      4.06 o 
  10   0   3       11.08       29.60      4.86 o 
  11   0   3       82.62       72.85      6.44 o 
  12   0   3       73.42       75.90      7.01 o 
  13   0   3        0.31        6.16      4.43 o 
  14   0   3        0.01        3.54      4.43 o 
  15   0   3        6.11        1.69      4.31 o 
 -14   1   3        6.92        2.99      5.25 o 
 -13   1   3        0.22        2.50      5.10 o 
 -12   1   3       39.33       31.38      6.59 o 
 -11   1   3       42.66       39.19      5.89 o 
 -10   1   3       98.36      113.41      7.39 o 
  -9   1   3      205.75      176.02      7.93 o 
  -8   1   3       90.29      131.97      6.35 o 
  -7   1   3      410.97      347.97      8.37 o 
  -6   1   3      142.95      173.89      5.96 o 
  -5   1   3      605.53      598.13      8.92 o 
  -4   1   3      907.23     1121.91     10.71 o 
  -3   1   3      505.88      523.09      6.90 o 
  -2   1   3     2447.57     2344.26     12.95 o 
  -1   1   3     1505.38     1569.88      9.93 o 
   0   1   3     1927.89     2033.06     16.24 o 
   1   1   3      148.84      107.19      2.90 o 
   2   1   3      378.28      417.81      5.68 o 
   3   1   3      393.07      454.49      6.39 o 
   4   1   3     2095.63     2121.72     14.46 o 
   5   1   3      517.92      580.65      8.53 o 
   6   1   3     1232.50     1248.99     13.35 o 
   7   1   3       32.89       13.45      3.29 o 
   8   1   3      212.44      148.25      3.50 o 
   9   1   3       96.84       88.30      6.03 o 
  10   1   3       33.96       45.07      5.64 o 
  11   1   3      133.50      125.72      7.69 o 
  12   1   3       18.78       24.42      5.42 o 
  13   1   3        1.67        4.44      4.79 o 
  14   1   3        3.07        4.71      4.71 o 
 -14   2   3        1.17        8.91      4.76 o 
 -13   2   3        1.69        1.70      5.68 o 
 -12   2   3        9.52       19.79      5.42 o 
 -11   2   3       19.43       12.14      5.60 o 
 -10   2   3       22.18       19.11      5.40 o 
  -9   2   3      108.63       79.65      6.48 o 
  -8   2   3       86.54       84.00      5.86 o 
  -7   2   3      306.51      297.93      7.87 o 
  -6   2   3      128.82       78.81      4.62 o 
  -5   2   3      730.63      736.15      8.38 o 
  -4   2   3     1963.19     2037.60     14.64 o 
  -3   2   3     2435.02     2415.11     14.77 o 
  -2   2   3     1569.04     1689.31     11.37 o 
  -1   2   3     1003.52      977.93      8.43 o 
   0   2   3      497.84      462.92      3.96 o 
   1   2   3     2175.12     1976.46      1.37 o 
   2   2   3     3356.12     2971.13     62.48 o 
   3   2   3     1386.94     1603.35     11.82 o 
   4   2   3       72.96       64.11      3.32 o 
   5   2   3      441.80      512.88      8.36 o 
   6   2   3      316.66      392.17      8.03 o 
   7   2   3      198.80      167.40      6.16 o 
   8   2   3      227.85      167.97      6.70 o 
   9   2   3       51.44       38.57      4.99 o 
  10   2   3       34.44       37.09      5.73 o 
  11   2   3       28.15       33.28      6.10 o 
  12   2   3       19.57        2.70      5.36 o 
  13   2   3        5.54        8.13      4.91 o 
  14   2   3        8.54       12.39      4.55 o 
 -14   3   3        4.96        5.36      4.92 o 
 -13   3   3        6.37        5.07      5.00 o 
 -12   3   3        6.25       18.35      5.50 o 
 -11   3   3       28.87       28.25      5.89 o 
 -10   3   3       89.73       95.28      7.18 o 
  -9   3   3       11.97        4.14      4.62 o 
  -8   3   3       40.44       54.33      5.20 o 
  -7   3   3      341.52      399.43      9.42 o 
  -6   3   3      332.03      379.65      8.41 o 
  -5   3   3       53.91       63.11      3.77 o 
  -4   3   3      106.84      127.38      5.28 o 
  -3   3   3      944.42      817.36      9.34 o 
  -2   3   3     2351.90     2470.33     15.13 o 
  -1   3   3     2287.92     2305.07     14.01 o 
   0   3   3      322.21      420.53     10.00 o 
   1   3   3     2219.46     1990.96     12.57 o 
   2   3   3     1042.16     1000.87      9.47 o 
   3   3   3       27.74       15.35      2.24 o 
   4   3   3      594.02      577.94      8.28 o 
   5   3   3      198.75      198.28      5.78 o 
   6   3   3     1196.30     1004.50     12.77 o 
   7   3   3      529.62      532.24     10.33 o 
   8   3   3      398.42      456.11     10.60 o 
   9   3   3       26.89       22.34      4.99 o 
  10   3   3       70.28       70.59      6.13 o 
  11   3   3       18.04       15.91      5.54 o 
  12   3   3      117.65      106.04      7.87 o 
  13   3   3        7.65        3.92      4.93 o 
  14   3   3        1.98        0.93      4.43 o 
 -14   4   3       13.34       16.63      5.30 o 
 -13   4   3        6.53       12.09      5.33 o 
 -12   4   3       61.83       60.39      8.01 o 
 -11   4   3       10.14       23.04      5.58 o 
 -10   4   3       54.09       81.31      6.89 o 
  -9   4   3       74.90       53.83      6.19 o 
  -8   4   3       51.87       56.61      5.65 o 
  -7   4   3      160.19      182.69      7.07 o 
  -6   4   3      387.33      443.70      9.34 o 
  -5   4   3      545.92      566.59      9.69 o 
  -4   4   3      977.18     1136.50     12.47 o 
  -3   4   3      417.13      507.76      8.05 o 
  -2   4   3     1386.14     1542.48     13.15 o 
  -1   4   3     1400.88     1389.94     11.92 o 
   0   4   3     3159.25     3537.37    145.52 o 
   1   4   3      671.17      765.01      8.73 o 
   2   4   3      217.82      233.51      5.21 o 
   3   4   3      152.19       98.75      4.20 o 
   4   4   3      230.02      234.57      5.87 o 
   5   4   3       19.29       28.35      3.29 o 
   6   4   3       12.20       17.19      3.26 o 
   7   4   3      297.69      250.33      7.33 o 
   8   4   3      131.96      141.55      7.22 o 
   9   4   3      260.00      269.22      9.29 o 
  10   4   3       43.16       73.60      6.30 o 
  11   4   3       33.17       26.78      5.65 o 
  12   4   3       29.96       22.07      5.48 o 
  13   4   3        2.37        8.02      4.44 o 
  14   4   3        3.62        1.35      4.30 o 
 -14   5   3        0.45        3.59      4.86 o 
 -13   5   3        6.20        5.01      5.37 o 
 -12   5   3       25.23       22.28      6.88 o 
 -11   5   3       77.70       66.34      7.41 o 
 -10   5   3       87.76      101.18      7.94 o 
  -9   5   3       15.22       14.49      5.68 o 
  -8   5   3       60.57       53.61      6.03 o 
  -7   5   3      186.18      162.57      7.67 o 
  -6   5   3      181.58      150.35      6.68 o 
  -5   5   3      369.57      355.69      8.51 o 
  -4   5   3      182.53      183.78      6.16 o 
  -3   5   3       23.63       24.24      3.85 o 
  -2   5   3       65.31       58.32      3.75 o 
  -1   5   3      326.95      383.03      7.13 o 
   0   5   3      575.56      454.64      8.01 o 
   1   5   3        7.58        2.70      2.24 o 
   2   5   3      504.46      499.91      8.21 o 
   3   5   3      214.18      219.37      5.75 o 
   4   5   3     1542.75     1495.45     14.80 o 
   5   5   3       59.57       49.83      3.93 o 
   6   5   3       46.20       39.13      4.30 o 
   7   5   3       39.64       67.03      5.11 o 
   8   5   3       43.94       25.55      4.80 o 
   9   5   3      105.19      108.04      6.83 o 
  10   5   3       42.08       38.14      5.33 o 
  11   5   3       23.41       22.08      5.19 o 
  12   5   3        0.97        5.46      4.88 o 
  13   5   3        5.19       13.64      4.63 o 
  14   5   3       15.12       16.44      4.45 o 
 -13   6   3        3.70        4.09      5.10 o 
 -12   6   3        0.40        6.00      5.19 o 
 -11   6   3        3.43       11.71      5.86 o 
 -10   6   3       57.98       54.46      7.08 o 
  -9   6   3      171.32      174.25      8.71 o 
  -8   6   3       15.32       17.85      5.64 o 
  -7   6   3       59.06       62.95      5.33 o 
  -6   6   3        5.41        6.97      3.96 o 
  -5   6   3        2.19        0.35      3.54 o 
  -4   6   3      162.35      188.33      6.96 o 
  -3   6   3       88.97       93.57      5.28 o 
  -2   6   3       63.42       77.22      4.31 o 
  -1   6   3       19.94       12.27      2.77 o 
   0   6   3      599.06      499.96     13.05 o 
   1   6   3       19.35        9.24      2.68 o 
   2   6   3       72.30       90.26      5.52 o 
   3   6   3      177.71      143.93      5.52 o 
   4   6   3       63.50       72.81      5.50 o 
   5   6   3      160.53      147.70      6.12 o 
   6   6   3       23.14       15.50      3.63 o 
   7   6   3       26.36       40.70      4.70 o 
   8   6   3        7.31        3.15      4.13 o 
   9   6   3       30.91       51.43      5.45 o 
  10   6   3       14.09       12.77      5.15 o 
  11   6   3        5.83        1.74      4.98 o 
  12   6   3        1.45        2.97      4.64 o 
  13   6   3        4.06        4.41      4.67 o 
 -13   7   3        8.02        4.71      4.80 o 
 -12   7   3        5.59       11.86      5.21 o 
 -11   7   3        9.51       24.21      5.95 o 
 -10   7   3       12.70       27.70      6.05 o 
  -9   7   3       27.18       28.54      6.15 o 
  -8   7   3        1.98        7.06      5.13 o 
  -7   7   3        3.73        6.29      4.29 o 
  -6   7   3       25.28        7.08      4.72 o 
  -5   7   3       24.20        3.91      3.91 o 
  -4   7   3       45.46       32.92      4.05 o 
  -3   7   3       19.38       19.22      3.54 o 
  -2   7   3        5.41        2.39      3.17 o 
  -1   7   3      121.84      112.08      4.45 o 
   0   7   3       51.37       65.58      3.76 o 
   1   7   3      107.77      156.98      5.88 o 
   2   7   3      154.04      137.26      5.78 o 
   3   7   3      261.87      226.63      7.18 o 
   4   7   3       26.61       30.10      4.09 o 
   5   7   3      132.63      119.64      6.23 o 
   6   7   3      143.39      131.73      6.84 o 
   7   7   3        6.56        4.18      4.49 o 
   8   7   3      113.97      123.64      7.42 o 
   9   7   3        3.93        0.25      5.02 o 
  10   7   3       16.60       13.57      4.99 o 
  11   7   3        8.05       12.95      4.79 o 
  12   7   3        7.11        0.00      4.84 o 
  13   7   3       12.03       11.26      4.38 o 
 -12   8   3        7.32        8.14      5.40 o 
 -11   8   3       12.40       10.56      5.73 o 
 -10   8   3        5.68       20.08      5.29 o 
  -9   8   3       25.25       33.32      6.35 o 
  -8   8   3       23.63       29.65      6.08 o 
  -7   8   3       31.48       37.26      6.13 o 
  -6   8   3       87.69       79.20      6.62 o 
  -5   8   3       92.16      112.80      6.99 o 
  -4   8   3       46.75       41.24      5.16 o 
  -3   8   3       66.94       84.20      6.03 o 
  -2   8   3      236.85      268.08      8.39 o 
  -1   8   3       87.80       98.53      5.63 o 
   0   8   3        2.26        9.93      5.80 o 
   1   8   3      118.43      127.56      5.93 o 
   2   8   3       38.12       46.53      4.52 o 
   3   8   3       42.95       65.36      5.17 o 
   4   8   3      101.46      121.13      6.55 o 
   5   8   3      250.64      280.67      9.26 o 
   6   8   3       23.93       22.88      4.85 o 
   7   8   3        8.07       11.96      5.02 o 
   8   8   3        4.20        3.32      4.74 o 
   9   8   3       23.01       21.17      5.23 o 
  10   8   3        2.39        3.49      4.54 o 
  11   8   3        3.55        9.59      4.90 o 
  12   8   3        3.49        3.93      4.46 o 
 -11   9   3        3.75        1.11      4.94 o 
 -10   9   3        7.15        7.12      5.41 o 
  -9   9   3        7.22        5.41      5.79 o 
  -8   9   3        2.19        6.14      5.07 o 
  -7   9   3       11.40        6.41      5.08 o 
  -6   9   3       10.07        2.82      5.19 o 
  -5   9   3       16.41       26.65      5.40 o 
  -4   9   3       36.80       39.54      5.60 o 
  -3   9   3      259.50      250.28      9.23 o 
  -2   9   3        0.26        2.10      4.20 o 
  -1   9   3      122.62      131.21      7.01 o 
   0   9   3       20.55       16.33      6.22 o 
   1   9   3        9.44       11.01      4.62 o 
   2   9   3       79.95       89.84      6.06 o 
   3   9   3      157.34      144.90      7.12 o 
   4   9   3      211.63      211.92      8.24 o 
   5   9   3       20.57       16.97      4.97 o 
   6   9   3       55.75       40.12      6.02 o 
   7   9   3      101.67      103.07      7.29 o 
   8   9   3        6.55       13.10      4.55 o 
   9   9   3        7.89        6.00      5.19 o 
  10   9   3        5.63       11.13      4.64 o 
  11   9   3        3.49        5.91      4.70 o 
 -11  10   3        2.03       12.40      4.35 o 
 -10  10   3        1.86        0.81      4.93 o 
  -9  10   3       19.89       25.88      5.45 o 
  -8  10   3        7.70        7.61      5.83 o 
  -7  10   3       20.55       21.93      6.17 o 
  -6  10   3       14.35       11.63      5.24 o 
  -5  10   3       40.08       48.06      6.29 o 
  -4  10   3       70.19       66.71      7.13 o 
  -3  10   3       86.45       92.86      7.07 o 
  -2  10   3       55.87       75.20      6.63 o 
  -1  10   3        0.81        1.40      4.79 o 
   0  10   3      132.12      167.43      5.80 o 
   1  10   3       19.05       25.86      4.85 o 
   2  10   3       24.25       26.72      5.53 o 
   3  10   3       22.46       17.88      5.04 o 
   4  10   3        5.95        9.23      4.66 o 
   5  10   3       16.45       18.62      5.25 o 
   6  10   3       19.35       20.46      5.51 o 
   7  10   3       37.15       33.51      5.87 o 
   8  10   3       30.17       20.11      5.68 o 
   9  10   3        1.14        4.79      4.79 o 
  10  10   3        0.78        4.75      5.10 o 
  11  10   3        9.54        5.01      3.72 o 
 -10  11   3        1.19        4.43      4.43 o 
  -9  11   3        0.70        0.26      4.85 o 
  -8  11   3        3.84       11.36      5.16 o 
  -7  11   3        0.20        5.60      5.60 o 
  -6  11   3       24.74       22.53      6.40 o 
  -5  11   3       18.55       21.92      6.28 o 
  -4  11   3        7.47        5.90      5.51 o 
  -3  11   3       10.91       17.38      5.57 o 
  -2  11   3        4.61        2.83      5.02 o 
  -1  11   3      100.86       84.39      7.54 o 
   0  11   3       46.68       39.17      6.80 o 
   1  11   3       16.82       13.79      5.74 o 
   2  11   3       36.53       27.06      5.52 o 
   3  11   3       19.48       26.41      5.19 o 
   4  11   3        5.05        7.09      5.15 o 
   5  11   3       21.57       28.50      5.97 o 
   6  11   3       31.37       26.23      5.91 o 
   7  11   3        6.62        6.57      5.08 o 
   8  11   3       15.22       21.97      5.12 o 
   9  11   3        5.65        9.67      3.91 o 
  10  11   3        1.26        4.99      3.84 o 
  -8  12   3        3.04        3.88      4.80 o 
  -7  12   3        1.02        2.16      5.70 o 
  -6  12   3       14.74        3.85      5.53 o 
  -5  12   3        1.78        5.39      5.39 o 
  -4  12   3       11.83        2.51      5.51 o 
  -3  12   3       22.86       29.00      5.92 o 
  -2  12   3       19.10       18.61      5.64 o 
  -1  12   3        2.53        2.45      5.25 o 
   0  12   3       41.71       39.02      4.60 o 
   1  12   3       14.26        5.08      5.71 o 
   2  12   3        9.97       11.14      5.42 o 
   3  12   3       28.95       34.05      6.03 o 
   4  12   3       27.03       26.68      5.93 o 
   5  12   3       49.98       56.06      6.15 o 
   6  12   3        0.16        6.32      4.52 o 
   7  12   3        6.68        7.57      4.72 o 
   8  12   3        1.52        2.53      4.31 o 
  -7  13   3        1.82        4.67      4.67 o 
  -6  13   3        3.89        0.78      5.02 o 
  -5  13   3        5.74        7.78      4.99 o 
  -4  13   3        4.38        7.66      5.10 o 
  -3  13   3        0.69       11.33      4.88 o 
  -2  13   3       10.35       11.09      6.01 o 
  -1  13   3        2.53        8.03      4.53 o 
   0  13   3        0.27        5.36      3.58 o 
   1  13   3       19.17       19.64      5.51 o 
   2  13   3       16.29       21.56      5.58 o 
   3  13   3        4.27       12.44      5.13 o 
   4  13   3       11.36       19.35      5.04 o 
   5  13   3        6.90        1.73      4.96 o 
   6  13   3       10.32        4.52      4.50 o 
   7  13   3        0.00        2.21      4.08 o 
  -4  14   3        5.88        7.07      4.53 o 
  -3  14   3        8.92        0.78      4.94 o 
  -2  14   3        0.95        3.70      4.69 o 
  -1  14   3        4.82       12.77      4.86 o 
   0  14   3        1.36        3.76      6.11 o 
   1  14   3        1.50        4.56      4.56 o 
   2  14   3        0.15        4.52      4.52 o 
   3  14   3        3.00        2.00      4.41 o 
   4  14   3       11.93        6.67      5.05 o 
 -14   0   4        1.99        0.79      4.79 o 
 -13   0   4       23.57       26.01      5.71 o 
 -12   0   4        0.21        4.59      4.95 o 
 -11   0   4        0.01        1.02      4.83 o 
 -10   0   4       60.72       52.06      5.99 o 
  -9   0   4      438.47      411.69     11.14 o 
  -8   0   4       61.00       41.14      4.67 o 
  -7   0   4       30.74       56.95      4.32 o 
  -6   0   4      193.61      221.17      7.84 o 
  -5   0   4       67.93       58.90      3.04 o 
  -4   0   4     1722.57     1526.08     13.06 o 
  -3   0   4     6091.50     6179.99     99.20 o 
  -2   0   4      293.47      252.51      1.74 o 
  -1   0   4       23.71       15.92      1.79 o 
   0   0   4     5562.19     5235.96     54.58 o 
   1   0   4      139.20      145.46      4.37 o 
   2   0   4        3.38        5.07      1.46 o 
   3   0   4      253.65      246.53      4.97 o 
   4   0   4     2843.79     3247.33     17.99 o 
   5   0   4     1259.06     1293.81     12.63 o 
   6   0   4       18.90       15.30      2.89 o 
   7   0   4        7.51        5.99      2.85 o 
   8   0   4       25.99       23.46      3.61 o 
   9   0   4        0.26        0.20      3.90 o 
  10   0   4       90.02      106.81      6.58 o 
  11   0   4       50.80       45.23      5.89 o 
  12   0   4        2.18        1.22      4.82 o 
  13   0   4       27.21       28.74      4.97 o 
  14   0   4        0.13        4.55      4.55 o 
 -14   1   4        2.80        2.08      4.71 o 
 -13   1   4        6.48        0.56      5.53 o 
 -12   1   4       15.66       14.55      5.97 o 
 -11   1   4       56.67       63.09      6.62 o 
 -10   1   4       16.28       24.37      5.30 o 
  -9   1   4      162.20      191.29      8.31 o 
  -8   1   4      106.77      127.28      6.70 o 
  -7   1   4       68.85      116.90      5.29 o 
  -6   1   4      779.23      718.65     10.73 o 
  -5   1   4      352.67      301.33      6.72 o 
  -4   1   4      516.10      500.25      7.78 o 
  -3   1   4      338.87      322.12      5.10 o 
  -2   1   4     1441.22     1240.97     10.37 o 
  -1   1   4     1289.06     1266.62      9.94 o 
   0   1   4     1123.38     1085.03    623.45 o 
   1   1   4     3200.53     3466.12     68.02 o 
   2   1   4      882.35      908.97      8.86 o 
   3   1   4     1180.60     1330.66     11.17 o 
   4   1   4     2488.39     2830.51     17.38 o 
   5   1   4      783.20      706.93      9.77 o 
   6   1   4       76.81       66.41      4.11 o 
   7   1   4       12.43        4.45      3.03 o 
   8   1   4        9.93        0.71      3.59 o 
   9   1   4       46.88       56.92      5.45 o 
  10   1   4       26.89       11.28      5.01 o 
  11   1   4        1.51        0.46      4.70 o 
  12   1   4       13.29       11.69      5.45 o 
  13   1   4        2.13        8.30      5.07 o 
  14   1   4        8.74        4.84      4.88 o 
 -14   2   4        1.86        4.44      4.51 o 
 -13   2   4        0.33        3.56      5.39 o 
 -12   2   4       11.67       30.65      6.19 o 
 -11   2   4       38.37       23.48      5.99 o 
 -10   2   4       14.87       25.64      5.14 o 
  -9   2   4       24.01       34.83      4.89 o 
  -8   2   4      267.34      192.88      7.59 o 
  -7   2   4      303.69      299.71      8.36 o 
  -6   2   4      439.01      341.15      8.03 o 
  -5   2   4      154.55      154.70      5.48 o 
  -4   2   4     1868.99     1820.43     14.48 o 
  -3   2   4      271.59      291.44      6.51 o 
  -2   2   4      429.68      504.03      6.94 o 
  -1   2   4      215.68      206.99      3.63 o 
   0   2   4      810.94      839.32     30.21 o 
   1   2   4     1237.90     1167.56      1.74 o 
   2   2   4     2387.55     2597.72     14.92 o 
   3   2   4      706.80      659.87      8.35 o 
   4   2   4      584.26      564.09      8.24 o 
   5   2   4      108.49      126.80      4.83 o 
   6   2   4      172.82      118.32      3.00 o 
   7   2   4        8.79        9.66      3.13 o 
   8   2   4       16.60       18.47      4.09 o 
   9   2   4       22.25       11.22      4.67 o 
  10   2   4      105.91       84.06      7.20 o 
  11   2   4       67.64       80.23      6.57 o 
  12   2   4       50.12       56.82      6.26 o 
  13   2   4        2.78        4.63      4.92 o 
  14   2   4        7.27        5.71      4.30 o 
 -14   3   4        0.62        2.83      4.97 o 
 -13   3   4        7.69        5.21      5.57 o 
 -12   3   4       15.14        2.48      5.99 o 
 -11   3   4        1.10        6.05      5.19 o 
 -10   3   4      105.16      113.57      7.84 o 
  -9   3   4      155.55      151.07      8.09 o 
  -8   3   4       99.31      109.57      6.47 o 
  -7   3   4      245.80      226.65      7.68 o 
  -6   3   4      104.57       88.11      4.96 o 
  -5   3   4      224.24      295.44      7.06 o 
  -4   3   4      362.54      339.31      7.10 o 
  -3   3   4     1412.08     1593.71     13.30 o 
  -2   3   4     2102.98     1887.14     13.92 o 
  -1   3   4     1292.89     1442.55     11.96 o 
   0   3   4      559.15      522.80     14.08 o 
   1   3   4       28.10       50.45      2.92 o 
   2   3   4     2026.98     2018.89     12.01 o 
   3   3   4      243.37      281.01      5.83 o 
   4   3   4     1060.60      952.20     10.92 o 
   5   3   4      484.71      566.04      9.10 o 
   6   3   4      823.62      670.46     10.62 o 
   7   3   4       71.60       58.59      4.82 o 
   8   3   4       46.81       55.01      5.25 o 
   9   3   4      248.25      273.98      9.41 o 
  10   3   4      332.67      295.80     10.01 o 
  11   3   4       14.00       20.30      5.20 o 
  12   3   4        4.48        1.72      4.98 o 
  13   3   4       24.13       25.19      5.25 o 
  14   3   4        2.41        2.93      4.27 o 
 -14   4   4        0.81        4.05      4.67 o 
 -13   4   4        2.88       11.20      4.95 o 
 -12   4   4       17.63       30.79      6.01 o 
 -11   4   4        0.29        5.36      5.44 o 
 -10   4   4       48.20       42.16      5.93 o 
  -9   4   4       18.59       25.83      5.50 o 
  -8   4   4       96.87      103.61      6.20 o 
  -7   4   4      105.87       95.11      5.64 o 
  -6   4   4      189.88      206.32      7.02 o 
  -5   4   4      257.96      204.71      6.62 o 
  -4   4   4       32.57       31.76      3.46 o 
  -3   4   4     1563.83     1539.56     14.23 o 
  -2   4   4      923.47      996.37     11.14 o 
  -1   4   4     1256.51     1467.66     12.78 o 
   0   4   4     1695.63     1393.95     47.85 o 
   1   4   4     2670.92     2484.35     16.17 o 
   2   4   4      846.98      846.09     10.04 o 
   3   4   4      164.94      143.14      4.71 o 
   4   4   4       95.66       68.12      3.89 o 
   5   4   4      235.98      281.72      7.01 o 
   6   4   4      208.70      194.15      6.49 o 
   7   4   4      146.72      126.92      6.14 o 
   8   4   4      490.26      463.53     11.00 o 
   9   4   4      145.63      170.10      7.93 o 
  10   4   4       16.66       17.50      5.22 o 
  11   4   4        0.48        3.88      4.72 o 
  12   4   4       10.06        5.66      5.12 o 
  13   4   4        2.71        7.20      4.39 o 
  14   4   4        4.81        4.16      4.21 o 
 -13   5   4        4.67        8.37      5.27 o 
 -12   5   4        5.64        5.91      5.91 o 
 -11   5   4       31.87       45.22      6.13 o 
 -10   5   4       16.68       21.00      5.46 o 
  -9   5   4       27.62       34.54      6.09 o 
  -8   5   4       13.29       11.28      4.38 o 
  -7   5   4       16.77       12.78      4.16 o 
  -6   5   4       54.54       44.66      4.29 o 
  -5   5   4      416.58      402.81      9.27 o 
  -4   5   4      123.04       86.92      5.06 o 
  -3   5   4      108.05      107.85      4.98 o 
  -2   5   4       96.38       70.06      4.18 o 
  -1   5   4      682.72      723.26      9.94 o 
   0   5   4      375.58      275.36     10.20 o 
   1   5   4      390.72      415.28      8.84 o 
   2   5   4     1187.36     1472.46     14.09 o 
   3   5   4       34.16       28.20      3.19 o 
   4   5   4      380.83      372.82      6.30 o 
   5   5   4      121.29      112.95      5.29 o 
   6   5   4       27.45       29.04      4.11 o 
   7   5   4      340.04      352.82      9.51 o 
   8   5   4       40.33       11.81      4.93 o 
   9   5   4       26.12       27.25      5.31 o 
  10   5   4       35.29       37.12      5.41 o 
  11   5   4        0.11        3.70      4.76 o 
  12   5   4       16.16        4.93      5.01 o 
  13   5   4       10.07       15.98      4.58 o 
 -13   6   4        4.34       10.53      4.27 o 
 -12   6   4       11.25        1.66      5.30 o 
 -11   6   4       11.66        9.83      5.61 o 
 -10   6   4       49.39       35.67      6.21 o 
  -9   6   4       14.16        6.17      5.75 o 
  -8   6   4       71.75       66.51      6.31 o 
  -7   6   4       20.54       26.76      4.91 o 
  -6   6   4      102.71      102.97      6.40 o 
  -5   6   4      115.57       80.40      4.95 o 
  -4   6   4       24.07       34.12      4.37 o 
  -3   6   4      792.43      730.04     11.44 o 
  -2   6   4       51.25       43.33      3.92 o 
  -1   6   4      157.89      176.80      6.04 o 
   0   6   4      330.96      333.52      7.86 o 
   1   6   4       95.03       76.38      4.26 o 
   2   6   4     1003.82     1122.40     13.41 o 
   3   6   4      188.61      161.92      6.10 o 
   4   6   4      145.37      167.75      6.23 o 
   5   6   4        2.81       15.53      3.67 o 
   6   6   4       66.43       67.35      5.20 o 
   7   6   4       45.15       52.96      5.66 o 
   8   6   4       11.71       26.77      4.99 o 
   9   6   4        0.35        0.46      4.30 o 
  10   6   4        6.32       11.15      4.46 o 
  11   6   4        7.68        5.20      4.70 o 
  12   6   4        0.78        0.50      4.76 o 
  13   6   4        1.60        0.45      4.30 o 
 -13   7   4        0.12        3.25      4.59 o 
 -12   7   4       15.22       10.12      5.58 o 
 -11   7   4       12.74       18.08      5.29 o 
 -10   7   4        1.96        3.62      5.77 o 
  -9   7   4       18.75       22.60      5.55 o 
  -8   7   4       15.39        7.10      5.57 o 
  -7   7   4       88.07       74.42      6.43 o 
  -6   7   4       83.66      104.86      6.85 o 
  -5   7   4       60.92       48.16      4.11 o 
  -4   7   4      133.99      161.16      7.02 o 
  -3   7   4       43.64       41.34      4.82 o 
  -2   7   4      119.69      130.79      5.83 o 
  -1   7   4      228.11      225.85      7.08 o 
   0   7   4      544.23      467.03     17.13 o 
   1   7   4      312.43      268.42      7.79 o 
   2   7   4       53.71       47.25      4.35 o 
   3   7   4      273.63      287.53      8.25 o 
   4   7   4        3.94       15.16      4.05 o 
   5   7   4        6.64        0.74      3.72 o 
   6   7   4      106.88      101.43      6.32 o 
   7   7   4        0.52        3.43      4.29 o 
   8   7   4       30.02       34.32      5.24 o 
   9   7   4       25.80       33.21      5.95 o 
  10   7   4        8.92        4.21      5.10 o 
  11   7   4        0.05        7.43      4.21 o 
  12   7   4       13.16        9.74      4.79 o 
  13   7   4        1.32        1.73      4.36 o 
 -12   8   4        0.52        5.06      5.06 o 
 -11   8   4        8.17        3.05      5.23 o 
 -10   8   4       23.03       21.18      5.81 o 
  -9   8   4       12.77        6.39      5.62 o 
  -8   8   4       17.28       20.04      5.89 o 
  -7   8   4        9.47        1.00      5.35 o 
  -6   8   4        4.05        4.05      4.36 o 
  -5   8   4      114.44      121.11      7.43 o 
  -4   8   4       33.99       23.05      5.25 o 
  -3   8   4      162.23      176.83      7.67 o 
  -2   8   4       25.07       34.20      4.71 o 
  -1   8   4        7.43        1.10      4.01 o 
   0   8   4      170.95      135.29      4.71 o 
   1   8   4      145.17      142.84      6.86 o 
   2   8   4       38.56       65.65      5.26 o 
   3   8   4      130.83      126.63      6.48 o 
   4   8   4       13.32       14.20      4.63 o 
   5   8   4      134.87      121.15      7.06 o 
   6   8   4       28.47       27.27      5.52 o 
   7   8   4       23.24       26.08      4.96 o 
   8   8   4       24.10       35.13      5.60 o 
   9   8   4        3.45        6.45      4.88 o 
  10   8   4        6.02        5.00      5.00 o 
  11   8   4       12.30        2.67      5.10 o 
  12   8   4        4.33        2.71      4.61 o 
 -11   9   4        0.80       10.08      4.70 o 
 -10   9   4        3.85        8.62      5.29 o 
  -9   9   4        3.26        0.82      5.31 o 
  -8   9   4        3.86        5.54      5.54 o 
  -7   9   4       35.57       37.50      6.06 o 
  -6   9   4       23.85       21.56      5.75 o 
  -5   9   4        7.48        4.17      5.43 o 
  -4   9   4      214.57      251.43      9.31 o 
  -3   9   4      123.70      109.62      7.54 o 
  -2   9   4       52.68       41.94      5.53 o 
  -1   9   4       46.73       47.67      5.54 o 
   0   9   4       37.11       43.59      6.38 o 
   1   9   4       13.36       24.83      4.31 o 
   2   9   4      123.66      122.37      7.51 o 
   3   9   4       80.37       73.33      6.08 o 
   4   9   4      102.09      120.24      7.32 o 
   5   9   4       57.78       56.90      6.26 o 
   6   9   4       12.69        4.26      5.05 o 
   7   9   4      132.21      148.13      8.30 o 
   8   9   4       21.98       10.97      5.51 o 
   9   9   4        2.07        0.00      4.90 o 
  10   9   4        4.03        2.70      4.47 o 
  11   9   4        4.64        2.54      4.56 o 
 -10  10   4        2.94       10.84      5.06 o 
  -9  10   4       11.22        3.58      5.60 o 
  -8  10   4        4.63        3.62      5.28 o 
  -7  10   4        8.54        9.39      5.08 o 
  -6  10   4       27.64       28.89      5.94 o 
  -5  10   4        1.58       12.59      4.55 o 
  -4  10   4       46.77       30.26      6.67 o 
  -3  10   4       65.78       50.99      6.35 o 
  -2  10   4       17.97       29.73      5.85 o 
  -1  10   4      213.93      277.50      9.87 o 
   0  10   4       83.99       82.73      6.61 o 
   1  10   4       11.37       14.86      5.42 o 
   2  10   4       27.06       35.63      5.61 o 
   3  10   4       41.65       29.48      5.55 o 
   4  10   4       21.30       21.54      5.35 o 
   5  10   4        4.83        4.43      4.69 o 
   6  10   4       45.67       52.01      6.34 o 
   7  10   4        1.64        4.55      4.98 o 
   8  10   4        6.19        2.52      4.76 o 
   9  10   4        5.87        1.72      5.26 o 
  10  10   4       12.27       13.31      4.53 o 
  -9  11   4        3.75        3.89      5.14 o 
  -8  11   4        0.05        0.28      5.00 o 
  -7  11   4       10.89       14.59      5.47 o 
  -6  11   4        1.86        3.86      5.01 o 
  -5  11   4       14.30        5.75      5.05 o 
  -4  11   4        2.05        5.39      5.42 o 
  -3  11   4        3.04        2.89      5.24 o 
  -2  11   4       52.04       36.73      6.10 o 
  -1  11   4       41.37       34.44      6.01 o 
   0  11   4       13.53        5.54      3.71 o 
   1  11   4       32.74       37.38      5.75 o 
   2  11   4       13.86       10.43      5.21 o 
   3  11   4        9.15       15.61      5.28 o 
   4  11   4       38.04       30.81      5.60 o 
   5  11   4       25.43       30.34      5.49 o 
   6  11   4        0.75        0.26      5.06 o 
   7  11   4        8.43       11.10      4.69 o 
   8  11   4       19.11       10.54      5.14 o 
   9  11   4        1.89        6.27      4.30 o 
  -8  12   4        0.31        0.26      4.15 o 
  -7  12   4        4.09        3.68      5.13 o 
  -6  12   4       12.88       12.99      5.71 o 
  -5  12   4        1.02        2.75      5.42 o 
  -4  12   4       32.04       39.92      5.68 o 
  -3  12   4        3.29        7.69      4.85 o 
  -2  12   4       26.89       33.10      6.31 o 
  -1  12   4        2.47       12.79      5.73 o 
   0  12   4        0.41        4.53      5.67 o 
   1  12   4       11.35       25.30      5.53 o 
   2  12   4       35.66       29.96      6.87 o 
   3  12   4       11.68       16.20      5.28 o 
   4  12   4        3.39        3.68      5.14 o 
   5  12   4        6.64        5.67      4.55 o 
   6  12   4        5.04        3.78      4.95 o 
   7  12   4       21.64       15.71      4.69 o 
   8  12   4        0.68        5.45      4.03 o 
  -6  13   4        5.18        5.80      4.95 o 
  -5  13   4        5.39        7.59      4.80 o 
  -4  13   4        1.03        2.43      4.78 o 
  -3  13   4        3.88        2.19      4.88 o 
  -2  13   4        1.83        0.29      4.79 o 
  -1  13   4       12.77       12.11      5.64 o 
   0  13   4        4.21        7.40      3.57 o 
   1  13   4        3.74        3.24      4.76 o 
   2  13   4        8.06        9.93      5.34 o 
   3  13   4       12.35        8.18      5.45 o 
   4  13   4        2.43        2.06      4.63 o 
   5  13   4        0.31        1.00      4.54 o 
   6  13   4        7.54        7.50      4.19 o 
  -4  14   4        1.91        3.69      4.59 o 
  -3  14   4        0.25        4.55      4.55 o 
  -2  14   4        2.38        3.09      4.99 o 
  -1  14   4        0.45        3.65      5.14 o 
   0  14   4        2.21        8.08      3.12 o 
   1  14   4        3.30        9.02      4.51 o 
   2  14   4        1.19        4.80      4.69 o 
   3  14   4        1.24        4.77      4.77 o 
   4  14   4        4.03        4.20      4.64 o 
 -14   0   5       15.37       13.74      5.29 o 
 -13   0   5        0.47        4.57      4.94 o 
 -12   0   5       11.87        9.97      5.74 o 
 -11   0   5       37.00       49.75      6.34 o 
 -10   0   5       32.72       26.80      5.73 o 
  -9   0   5      107.08      104.99      6.95 o 
  -8   0   5        0.16        1.55      3.82 o 
  -7   0   5      181.41      154.23      6.50 o 
  -6   0   5        8.61       11.92      3.33 o 
  -5   0   5        7.07        6.27      2.71 o 
  -4   0   5      452.84      440.79      7.63 o 
  -3   0   5       70.88       98.43      4.65 o 
  -2   0   5     1080.14      947.20      1.96 o 
  -1   0   5       47.60       63.97      3.80 o 
   0   0   5       77.32       48.50      1.79 o 
   1   0   5      107.60      157.11      4.01 o 
   2   0   5        8.89        4.41      1.67 o 
   3   0   5      403.19      352.72      4.98 o 
   4   0   5       93.01       80.84      3.90 o 
   5   0   5      363.50      437.00      7.89 o 
   6   0   5       43.00       64.75      5.25 o 
   7   0   5      184.48      189.22      6.51 o 
   8   0   5        3.21        3.41      3.66 o 
   9   0   5        0.27        1.02      3.88 o 
  10   0   5        7.04       20.48      5.00 o 
  11   0   5       16.15       17.90      5.46 o 
  12   0   5        3.01        4.59      4.59 o 
  13   0   5        1.71        7.27      4.36 o 
  14   0   5        1.85        5.64      4.26 o 
 -14   1   5        7.14       20.02      4.82 o 
 -13   1   5        7.74        7.80      5.09 o 
 -12   1   5        0.37        1.08      5.45 o 
 -11   1   5       38.04       32.72      5.82 o 
 -10   1   5       87.00       66.52      6.44 o 
  -9   1   5       29.25       22.99      5.20 o 
  -8   1   5      122.07      130.42      6.83 o 
  -7   1   5        7.70        2.57      3.45 o 
  -6   1   5      281.99      284.05      7.63 o 
  -5   1   5       86.51       90.51      4.58 o 
  -4   1   5      830.45      960.36     11.08 o 
  -3   1   5       42.09       17.23      2.49 o 
  -2   1   5      533.96      548.60      8.93 o 
  -1   1   5     2681.33     2779.40     15.95 o 
   0   1   5      712.03      753.24     18.87 o 
   1   1   5     1004.13     1059.41     10.99 o 
   2   1   5       97.76      115.15      4.70 o 
   3   1   5     1859.92     1692.17     13.35 o 
   4   1   5      662.82      654.86      9.11 o 
   5   1   5      905.17      933.25     11.61 o 
   6   1   5      211.72      219.79      6.46 o 
   7   1   5       80.27       54.75      4.27 o 
   8   1   5       30.33       33.83      4.44 o 
   9   1   5       95.33       69.99      5.41 o 
  10   1   5       34.70       50.71      5.76 o 
  11   1   5       50.80       42.68      5.74 o 
  12   1   5       10.51       15.18      4.53 o 
  13   1   5        8.59        9.44      4.90 o 
  14   1   5        0.05        0.69      4.41 o 
 -14   2   5        3.17        0.76      5.28 o 
 -13   2   5       33.51       37.04      6.21 o 
 -12   2   5       10.15       18.36      5.80 o 
 -11   2   5        5.80        5.71      5.35 o 
 -10   2   5        2.53        1.20      4.92 o 
  -9   2   5        6.98        8.14      4.40 o 
  -8   2   5       57.47       69.13      5.30 o 
  -7   2   5       52.32       45.09      4.50 o 
  -6   2   5      126.38      160.32      6.08 o 
  -5   2   5      355.59      357.26      7.99 o 
  -4   2   5      245.03      247.43      6.23 o 
  -3   2   5      210.97      187.09      5.15 o 
  -2   2   5     3747.61     3457.70     18.70 o 
  -1   2   5     1619.13     1660.06     12.58 o 
   0   2   5       88.78       79.55      2.29 o 
   1   2   5       69.61      108.76      3.80 o 
   2   2   5     2780.64     2683.10     16.35 o 
   3   2   5      839.60     1042.50     10.86 o 
   4   2   5      703.09      590.58      2.64 o 
   5   2   5      268.82      236.03      6.43 o 
   6   2   5      117.76      129.89      5.44 o 
   7   2   5        5.31        4.52      3.17 o 
   8   2   5       61.99       97.75      5.92 o 
   9   2   5       38.27       52.70      5.19 o 
  10   2   5       44.65       40.61      5.27 o 
  11   2   5        8.26       20.59      5.01 o 
  12   2   5       14.22       12.78      5.06 o 
  13   2   5        0.88        1.95      4.60 o 
  14   2   5       11.17       11.60      3.85 o 
 -14   3   5        1.76        6.69      4.22 o 
 -13   3   5       12.81       10.97      5.94 o 
 -12   3   5       38.60       44.59      6.97 o 
 -11   3   5        8.06       10.05      5.41 o 
 -10   3   5       41.46       46.54      6.21 o 
  -9   3   5        4.72        8.37      4.56 o 
  -8   3   5       54.02       64.03      5.71 o 
  -7   3   5      185.04      154.07      6.92 o 
  -6   3   5      263.37      292.49      8.00 o 
  -5   3   5      436.41      349.43      8.06 o 
  -4   3   5      583.85      577.27      9.29 o 
  -3   3   5      681.29      655.99      9.10 o 
  -2   3   5      697.45      652.10      8.86 o 
  -1   3   5     5035.62     5491.12    100.48 o 
   0   3   5      624.83      808.66     35.45 o 
   1   3   5     1167.27     1443.79     12.35 o 
   2   3   5     1705.54     1890.64     14.37 o 
   3   3   5      224.57      224.32      5.68 o 
   4   3   5      219.68      175.87      5.57 o 
   5   3   5       28.27       18.52      3.68 o 
   6   3   5       58.36       52.32      4.42 o 
   7   3   5       30.65       18.80      4.00 o 
   8   3   5      203.85      190.33      7.63 o 
   9   3   5       74.28       78.55      6.64 o 
  10   3   5      127.35      123.68      7.59 o 
  11   3   5        7.41       19.83      4.50 o 
  12   3   5        0.12        3.46      4.60 o 
  13   3   5        1.24        8.38      4.21 o 
  14   3   5        2.91        6.34      3.86 o 
 -14   4   5       14.64       15.49      4.71 o 
 -13   4   5        2.92        2.92      5.36 o 
 -12   4   5       47.62       30.68      6.50 o 
 -11   4   5       97.07       78.60      7.45 o 
 -10   4   5       61.59       66.90      6.65 o 
  -9   4   5       36.89       40.87      5.89 o 
  -8   4   5       77.92       65.83      6.18 o 
  -7   4   5       84.11       79.48      5.99 o 
  -6   4   5      226.07      238.35      7.94 o 
  -5   4   5       40.61       28.30      3.88 o 
  -4   4   5       63.91       57.69      4.37 o 
  -3   4   5      246.61      248.60      6.58 o 
  -2   4   5      248.66      265.86      6.64 o 
  -1   4   5      751.18      626.02      9.01 o 
   0   4   5     2179.58     2082.33     24.25 o 
   1   4   5     2041.82     2252.93     16.56 o 
   2   4   5     1016.94     1029.06     11.57 o 
   3   4   5      205.41      189.39      5.66 o 
   4   4   5       43.21       52.98      4.07 o 
   5   4   5      278.03      305.37      7.77 o 
   6   4   5       24.59       14.10      3.69 o 
   7   4   5       61.56       88.60      5.79 o 
   8   4   5       30.05       25.36      4.98 o 
   9   4   5      207.54      201.79      8.88 o 
  10   4   5       40.42       25.13      6.29 o 
  11   4   5        1.73        1.48      4.24 o 
  12   4   5       24.83       15.25      5.29 o 
  13   4   5        0.38        3.07      4.22 o 
  14   4   5        3.43        3.39      3.81 o 
 -13   5   5       12.91        5.23      5.47 o 
 -12   5   5       19.15        7.96      5.71 o 
 -11   5   5       81.21      103.75      8.10 o 
 -10   5   5       20.02       23.27      5.40 o 
  -9   5   5       28.39       20.31      5.79 o 
  -8   5   5      114.76       89.06      6.75 o 
  -7   5   5       16.98        1.43      4.24 o 
  -6   5   5      149.99      175.68      7.12 o 
  -5   5   5      234.34      254.38      8.12 o 
  -4   5   5      207.24      208.12      7.08 o 
  -3   5   5      238.56      204.02      6.67 o 
  -2   5   5      124.12      116.63      5.10 o 
  -1   5   5      358.74      346.78      7.41 o 
   0   5   5      525.52      556.20      6.33 o 
   1   5   5      380.52      468.74      8.54 o 
   2   5   5       25.87       27.89      3.55 o 
   3   5   5      406.21      483.53      9.12 o 
   4   5   5      429.01      392.42      8.64 o 
   5   5   5      223.27      207.74      7.06 o 
   6   5   5      398.71      374.45      9.47 o 
   7   5   5        6.47        4.69      4.69 o 
   8   5   5      356.41      451.37     11.48 o 
   9   5   5      158.92      138.33      7.76 o 
  10   5   5        7.55        2.16      4.84 o 
  11   5   5       15.15       10.64      5.02 o 
  12   5   5        1.77        4.93      4.93 o 
  13   5   5        4.53        1.61      4.18 o 
 -13   6   5        1.14        1.78      4.60 o 
 -12   6   5       19.11       20.71      5.99 o 
 -11   6   5        6.60       12.51      5.84 o 
 -10   6   5       19.63       15.26      6.23 o 
  -9   6   5       52.10       52.20      6.40 o 
  -8   6   5       25.03        8.74      5.32 o 
  -7   6   5       70.05       68.85      5.87 o 
  -6   6   5       69.19       48.67      5.36 o 
  -5   6   5       53.57       48.15      5.20 o 
  -4   6   5      369.13      330.19      9.13 o 
  -3   6   5       12.07        7.44      3.39 o 
  -2   6   5      175.79      210.75      6.98 o 
  -1   6   5      374.69      307.59      8.02 o 
   0   6   5       72.88       58.54      6.50 o 
   1   6   5      889.91      976.28     12.89 o 
   2   6   5      147.01      151.63      6.06 o 
   3   6   5       28.47       27.13      3.85 o 
   4   6   5      563.21      544.25     10.79 o 
   5   6   5       61.86       67.09      5.36 o 
   6   6   5       40.19       43.45      5.18 o 
   7   6   5      524.89      531.01     12.06 o 
   8   6   5      149.16      174.74      8.45 o 
   9   6   5       29.99       43.46      5.91 o 
  10   6   5       15.58       24.79      4.59 o 
  11   6   5       17.33       24.56      5.45 o 
  12   6   5        1.33        0.97      4.58 o 
  13   6   5        1.93        2.22      4.15 o 
 -12   7   5        1.36        4.67      4.67 o 
 -11   7   5       18.32       13.31      5.36 o 
 -10   7   5        4.68        5.40      5.40 o 
  -9   7   5       17.10       19.45      5.67 o 
  -8   7   5       91.98       92.34      7.43 o 
  -7   7   5      127.12      106.85      7.58 o 
  -6   7   5      118.53      122.62      7.52 o 
  -5   7   5      292.01      232.97      4.54 o 
  -4   7   5       41.65       56.95      5.55 o 
  -3   7   5       22.26       19.19      4.37 o 
  -2   7   5       97.18       69.89      3.61 o 
  -1   7   5      152.44      139.75      6.06 o 
   0   7   5      215.34      213.09      5.08 o 
   1   7   5        1.84        6.68      3.51 o 
   2   7   5       82.77       77.68      4.91 o 
   3   7   5      190.07      151.85      6.65 o 
   4   7   5       70.87       67.62      5.66 o 
   5   7   5       39.36       31.57      4.88 o 
   6   7   5      157.20      209.74      8.36 o 
   7   7   5      168.95      110.77      7.66 o 
   8   7   5       12.42       17.84      4.97 o 
   9   7   5       10.86       12.20      4.58 o 
  10   7   5       33.28       29.88      5.44 o 
  11   7   5        3.58        1.47      4.62 o 
  12   7   5        0.51        4.25      4.25 o 
 -12   8   5        6.73        8.52      4.59 o 
 -11   8   5        0.65        4.08      5.24 o 
 -10   8   5        9.90        4.46      5.56 o 
  -9   8   5       10.56       11.90      5.48 o 
  -8   8   5       87.02       70.77      6.88 o 
  -7   8   5       63.16       69.80      7.42 o 
  -6   8   5       27.47       27.13      5.64 o 
  -5   8   5       51.35       44.44      6.16 o 
  -4   8   5      340.32      329.20     10.30 o 
  -3   8   5       58.19       91.44      6.34 o 
  -2   8   5      179.56      194.40      8.99 o 
  -1   8   5       63.60       67.57      5.70 o 
   0   8   5        1.13        4.48      2.61 o 
   1   8   5      233.87      266.58      8.55 o 
   2   8   5      207.07      166.33      7.16 o 
   3   8   5       81.85       87.57      6.03 o 
   4   8   5       64.81       54.03      4.71 o 
   5   8   5      190.67      179.76      8.29 o 
   6   8   5       98.99      100.92      6.98 o 
   7   8   5       42.57       41.25      5.80 o 
   8   8   5       19.91       26.22      5.56 o 
   9   8   5       39.08       47.99      5.85 o 
  10   8   5        1.13        7.22      4.95 o 
  11   8   5        0.85        8.39      4.25 o 
  12   8   5        9.87       11.19      4.21 o 
 -11   9   5        2.71        6.14      4.64 o 
 -10   9   5        4.49        6.24      4.97 o 
  -9   9   5        3.63        3.05      5.12 o 
  -8   9   5       26.97       30.10      5.91 o 
  -7   9   5       78.66       74.12      6.87 o 
  -6   9   5       11.32       24.45      5.97 o 
  -5   9   5      120.01       92.85      7.48 o 
  -4   9   5      163.32      170.99      8.76 o 
  -3   9   5      242.56      256.60     10.04 o 
  -2   9   5       30.78       24.74      5.09 o 
  -1   9   5      120.83       81.63      6.91 o 
   0   9   5        7.51       14.80      3.33 o 
   1   9   5      358.07      334.56     10.27 o 
   2   9   5       13.12       22.64      5.42 o 
   3   9   5       26.35       25.21      5.49 o 
   4   9   5       57.07       43.90      6.12 o 
   5   9   5      130.26      128.62      7.93 o 
   6   9   5        0.03        1.70      4.82 o 
   7   9   5       37.67       48.25      6.36 o 
   8   9   5        7.03        0.74      5.10 o 
   9   9   5       22.87       15.79      5.12 o 
  10   9   5        2.51        0.72      4.63 o 
  11   9   5        0.88        7.01      4.40 o 
 -10  10   5        8.29       13.28      4.80 o 
  -9  10   5        8.14        3.77      5.51 o 
  -8  10   5        8.36        7.14      4.58 o 
  -7  10   5        2.55        1.67      5.39 o 
  -6  10   5        5.20        1.34      5.47 o 
  -5  10   5        3.12        2.13      5.48 o 
  -4  10   5        9.68        7.50      5.07 o 
  -3  10   5       16.85       12.33      5.53 o 
  -2  10   5      108.93       97.45      7.70 o 
  -1  10   5       15.46       16.63      5.90 o 
   0  10   5      121.17      125.10     11.59 o 
   1  10   5       55.27       53.93      6.40 o 
   2  10   5       56.80       54.56      5.14 o 
   3  10   5        3.33        4.43      5.08 o 
   4  10   5       29.71       30.62      5.68 o 
   5  10   5       23.83       24.98      5.61 o 
   6  10   5       30.19       28.99      6.48 o 
   7  10   5       18.13       11.72      5.23 o 
   8  10   5        2.80        3.26      4.66 o 
   9  10   5        6.94        5.12      4.83 o 
  10  10   5        6.26        7.07      4.16 o 
  -9  11   5        2.19        7.25      4.31 o 
  -8  11   5       19.09       26.96      5.21 o 
  -7  11   5       13.24        4.89      4.70 o 
  -6  11   5        6.46        7.14      5.21 o 
  -5  11   5       26.51       19.39      6.03 o 
  -4  11   5       60.94       54.12      6.44 o 
  -3  11   5       12.05        5.96      5.96 o 
  -2  11   5       46.47       53.31      6.35 o 
  -1  11   5        6.84        0.53      5.00 o 
   0  11   5        3.95        5.59      3.58 o 
   1  11   5       55.48       49.07      6.33 o 
   2  11   5       76.50       62.42      6.93 o 
   3  11   5       46.29       52.70      6.48 o 
   4  11   5        1.37        1.55      5.37 o 
   5  11   5       13.78        5.46      5.54 o 
   6  11   5        2.34        0.54      4.95 o 
   7  11   5        4.71        1.27      5.21 o 
   8  11   5        5.16        2.41      4.71 o 
   9  11   5        1.51        6.13      3.91 o 
  -8  12   5        0.65        8.67      4.46 o 
  -7  12   5        3.41        4.10      4.56 o 
  -6  12   5        9.67        1.34      5.25 o 
  -5  12   5        0.87        7.31      5.11 o 
  -4  12   5        9.39        3.00      5.68 o 
  -3  12   5        0.53        1.65      4.89 o 
  -2  12   5        3.83        7.13      5.17 o 
  -1  12   5        8.15        6.57      5.43 o 
   0  12   5        8.75       12.43      4.36 o 
   1  12   5        3.01        5.73      5.73 o 
   2  12   5        2.39        4.33      5.32 o 
   3  12   5       12.97       19.80      5.20 o 
   4  12   5       12.90       11.88      4.84 o 
   5  12   5       12.39       19.11      5.08 o 
   6  12   5        0.67        4.94      4.94 o 
   7  12   5        7.98        2.14      4.53 o 
   8  12   5        2.68        4.87      4.06 o 
  -6  13   5        3.56        6.80      4.19 o 
  -5  13   5       16.14       12.98      5.05 o 
  -4  13   5        3.81        3.68      5.11 o 
  -3  13   5        1.07        8.32      4.83 o 
  -2  13   5       16.49       10.03      5.60 o 
  -1  13   5        0.19        4.63      5.32 o 
   0  13   5        1.64        4.76      3.42 o 
   1  13   5        3.30        1.08      4.97 o 
   2  13   5        4.58        1.32      5.19 o 
   3  13   5        0.06        2.37      4.78 o 
   4  13   5        4.35        6.08      4.59 o 
   5  13   5        0.67        5.57      4.46 o 
   6  13   5        5.37        0.45      4.43 o 
  -3  14   5        1.56        4.15      4.03 o 
  -2  14   5        1.37        2.75      4.71 o 
  -1  14   5        0.78        0.26      4.50 o 
   0  14   5        0.15        2.59      4.20 o 
   1  14   5        0.11        4.51      4.51 o 
   2  14   5        2.63        7.66      3.93 o 
   3  14   5        0.91        3.33      4.31 o 
 -14   0   6        2.50        0.50      4.36 o 
 -13   0   6        8.27       13.26      5.59 o 
 -12   0   6       18.96        9.99      5.74 o 
 -11   0   6       13.35        2.10      5.24 o 
 -10   0   6       25.42       24.65      5.41 o 
  -9   0   6       99.52       84.21      6.64 o 
  -8   0   6       91.21      101.31      5.96 o 
  -7   0   6       54.57       70.51      5.17 o 
  -6   0   6      126.74      107.33      5.56 o 
  -5   0   6      409.81      376.64      8.23 o 
  -4   0   6      176.74      221.66      7.28 o 
  -3   0   6      121.93      116.14      4.62 o 
  -2   0   6     1103.69     1165.25     11.48 o 
  -1   0   6      260.85      252.53      5.73 o 
   0   0   6      342.33      380.64      8.21 o 
   1   0   6     2532.39     2057.18     14.60 o 
   2   0   6     1515.15     1303.18     11.89 o 
   3   0   6      377.62      320.15      6.31 o 
   4   0   6       10.71        2.84      2.42 o 
   5   0   6       29.53       25.35      3.12 o 
   6   0   6       33.54       50.96      4.42 o 
   7   0   6        4.08        0.50      3.46 o 
   8   0   6      101.69       67.67      5.10 o 
   9   0   6        5.13       11.15      4.40 o 
  10   0   6        0.05        1.83      4.69 o 
  11   0   6        3.31        1.22      4.42 o 
  12   0   6        1.97        4.86      4.86 o 
  13   0   6       11.64        5.04      4.82 o 
  14   0   6        9.11        1.33      4.24 o 
 -14   1   6        6.25       10.27      4.80 o 
 -13   1   6        0.11        0.27      5.28 o 
 -12   1   6        2.21        1.07      5.16 o 
 -11   1   6       15.74       12.82      5.76 o 
 -10   1   6       11.06        4.45      5.71 o 
  -9   1   6       16.21       12.01      4.93 o 
  -8   1   6       15.98        5.31      4.71 o 
  -7   1   6       29.64       21.40      4.67 o 
  -6   1   6       70.30       72.07      5.17 o 
  -5   1   6      161.54      133.16      5.77 o 
  -4   1   6      207.92      207.17      6.32 o 
  -3   1   6     1830.82     1982.73     15.77 o 
  -2   1   6      261.29      301.58      6.41 o 
  -1   1   6      472.03      412.54      7.16 o 
   0   1   6     3016.06     3056.06     12.61 o 
   1   1   6      512.14      528.06      7.60 o 
   2   1   6       36.10       12.30      2.69 o 
   3   1   6      175.34      195.66      6.32 o 
   4   1   6      321.68      317.98      6.92 o 
   5   1   6      407.45      366.77      7.91 o 
   6   1   6       32.02       41.70      3.87 o 
   7   1   6       66.41       47.69      4.28 o 
   8   1   6       10.86       17.62      4.25 o 
   9   1   6       79.16       65.60      5.81 o 
  10   1   6       10.52        4.61      4.61 o 
  11   1   6        1.39        3.14      5.11 o 
  12   1   6        4.99        1.98      4.61 o 
  13   1   6        3.97        6.71      4.22 o 
  14   1   6        4.58        2.85      4.38 o 
 -14   2   6        9.36        6.79      4.98 o 
 -13   2   6        1.36        1.05      5.13 o 
 -12   2   6       21.38       23.69      5.52 o 
 -11   2   6       17.73       10.01      5.52 o 
 -10   2   6       73.96       60.46      6.51 o 
  -9   2   6       48.70       38.76      5.76 o 
  -8   2   6       43.89       35.55      5.02 o 
  -7   2   6      173.08      143.09      6.79 o 
  -6   2   6      397.58      442.67      9.68 o 
  -5   2   6       42.97       40.63      4.00 o 
  -4   2   6      162.86      145.58      5.32 o 
  -3   2   6       16.61        7.84      2.78 o 
  -2   2   6      648.54      551.34      8.39 o 
  -1   2   6      716.31      726.21      9.10 o 
   0   2   6     1740.11     1827.97     16.70 o 
   1   2   6     1523.01     1548.60     13.13 o 
   2   2   6       86.59       88.67      4.07 o 
   3   2   6     1173.93     1277.56     12.85 o 
   4   2   6      986.00     1152.53     13.07 o 
   5   2   6       32.89       35.20      3.69 o 
   6   2   6      352.03      359.31      7.12 o 
   7   2   6        7.06        6.10      3.56 o 
   8   2   6       46.32       48.61      4.95 o 
   9   2   6        5.59       14.12      4.19 o 
  10   2   6       41.60       37.49      5.56 o 
  11   2   6        6.77        7.57      4.51 o 
  12   2   6        4.95        7.16      4.61 o 
  13   2   6        1.73        2.39      4.80 o 
  14   2   6        4.01        1.52      4.29 o 
 -14   3   6        3.35        3.55      4.62 o 
 -13   3   6       24.54       19.35      6.16 o 
 -12   3   6        1.34        5.39      4.69 o 
 -11   3   6        5.14        5.52      5.52 o 
 -10   3   6       13.43        6.83      5.55 o 
  -9   3   6       28.06       16.46      5.23 o 
  -8   3   6        4.98        3.21      4.33 o 
  -7   3   6       19.83       39.18      4.42 o 
  -6   3   6      421.06      414.24      9.48 o 
  -5   3   6       25.83       33.30      3.93 o 
  -4   3   6      357.73      347.88      8.10 o 
  -3   3   6      336.90      407.32      7.80 o 
  -2   3   6     1169.55     1287.02     13.02 o 
  -1   3   6      283.92      265.79      6.54 o 
   0   3   6     1667.63     1813.93     34.43 o 
   1   3   6      476.67      483.38      8.03 o 
   2   3   6      929.91     1132.45     12.09 o 
   3   3   6      463.52      477.00      8.45 o 
   4   3   6       56.94       85.08      4.38 o 
   5   3   6      291.88      250.20      7.21 o 
   6   3   6       32.86       41.65      4.39 o 
   7   3   6      159.41      196.58      7.44 o 
   8   3   6       38.81       27.17      4.87 o 
   9   3   6       25.49       54.36      6.13 o 
  10   3   6       19.91       24.84      5.19 o 
  11   3   6        8.36        7.88      4.77 o 
  12   3   6       18.69       13.56      4.94 o 
  13   3   6        5.66        1.18      4.28 o 
 -13   4   6        1.92        6.46      4.61 o 
 -12   4   6       21.32       13.53      6.23 o 
 -11   4   6        0.68        2.71      5.40 o 
 -10   4   6        2.13        2.36      5.04 o 
  -9   4   6      115.43      108.89      7.47 o 
  -8   4   6      115.41      114.24      6.96 o 
  -7   4   6        9.62       12.42      4.32 o 
  -6   4   6      401.47      413.90     10.17 o 
  -5   4   6      234.65      206.85      7.39 o 
  -4   4   6      233.29      184.95      6.44 o 
  -3   4   6      452.92      451.62      8.73 o 
  -2   4   6       92.06      104.93      5.59 o 
  -1   4   6     1887.67     2077.69     16.90 o 
   0   4   6      947.26     1194.21     25.44 o 
   1   4   6     1013.54     1020.54     12.14 o 
   2   4   6      145.86      185.62      5.82 o 
   3   4   6      389.49      419.82      8.33 o 
   4   4   6      121.48      129.98      5.26 o 
   5   4   6      466.60      330.61      3.43 o 
   6   4   6       35.07       22.76      4.22 o 
   7   4   6      204.93      244.27      8.32 o 
   8   4   6      190.43      201.71      8.38 o 
   9   4   6       91.91      100.71      6.47 o 
  10   4   6       17.56        9.15      4.98 o 
  11   4   6        5.20        4.72      5.11 o 
  12   4   6        9.87       18.63      4.40 o 
  13   4   6        3.32        6.94      4.27 o 
 -13   5   6        5.93        3.52      5.05 o 
 -12   5   6        7.90        7.28      5.31 o 
 -11   5   6        1.44        4.66      5.49 o 
 -10   5   6        2.20        0.26      5.35 o 
  -9   5   6        4.75        3.31      5.37 o 
  -8   5   6       30.43       37.33      6.09 o 
  -7   5   6      350.06      388.53     11.13 o 
  -6   5   6      155.14      164.10      7.56 o 
  -5   5   6      119.34      110.21      6.02 o 
  -4   5   6       88.29      107.67      5.62 o 
  -3   5   6       55.57       42.13      4.39 o 
  -2   5   6       71.61       91.62      4.99 o 
  -1   5   6      728.64      657.53     10.34 o 
   0   5   6      601.08      649.47     18.57 o 
   1   5   6      877.05      848.08     11.76 o 
   2   5   6      103.82       87.78      4.70 o 
   3   5   6      644.64      691.23     11.38 o 
   4   5   6      184.16      197.21      8.05 o 
   5   5   6       12.37       15.81      4.63 o 
   6   5   6      331.31      342.10      9.66 o 
   7   5   6      130.11      157.20      7.19 o 
   8   5   6       32.56       33.26      5.82 o 
   9   5   6       70.68       68.31      6.43 o 
  10   5   6        2.33        8.08      4.54 o 
  11   5   6        4.96        6.20      4.88 o 
  12   5   6        8.22        3.87      4.58 o 
  13   5   6        1.72        8.95      3.93 o 
 -12   6   6        1.90        0.80      5.15 o 
 -11   6   6        2.14        4.40      5.22 o 
 -10   6   6       12.34        4.66      5.19 o 
  -9   6   6       31.20       35.39      5.80 o 
  -8   6   6       42.79       69.13      7.03 o 
  -7   6   6        9.48       34.25      5.54 o 
  -6   6   6      325.33      356.65     10.79 o 
  -5   6   6      187.27      215.56      8.56 o 
  -4   6   6      163.37      215.27      7.95 o 
  -3   6   6      171.47      176.91      7.14 o 
  -2   6   6      139.87      173.32      6.66 o 
  -1   6   6       98.83      114.34      5.63 o 
   0   6   6       10.19       24.26      2.56 o 
   1   6   6       38.85       32.92      4.00 o 
   2   6   6      113.13      129.68      5.90 o 
   3   6   6       94.70       79.93      5.30 o 
   4   6   6       26.28       46.92      4.79 o 
   5   6   6       59.04       52.51      5.12 o 
   6   6   6      149.03      165.86      7.73 o 
   7   6   6       12.03        5.87      4.58 o 
   8   6   6       20.15        7.61      5.08 o 
   9   6   6       10.36        3.13      5.04 o 
  10   6   6        3.21        0.74      5.14 o 
  11   6   6        2.37        1.99      4.74 o 
  12   6   6        6.79        6.63      4.40 o 
 -12   7   6        6.79        7.92      4.70 o 
 -11   7   6        3.19        6.53      5.13 o 
 -10   7   6        2.87        3.58      5.55 o 
  -9   7   6       15.35        4.91      5.42 o 
  -8   7   6       89.80       66.86      7.50 o 
  -7   7   6       13.23       24.41      5.71 o 
  -6   7   6      337.77      309.20     10.47 o 
  -5   7   6       46.37       30.52      6.18 o 
  -4   7   6      442.90      416.57     11.50 o 
  -3   7   6      269.51      259.07      8.97 o 
  -2   7   6      411.82      418.67     10.04 o 
  -1   7   6       54.79       36.94      4.69 o 
   0   7   6      419.46      360.44     11.39 o 
   1   7   6      155.91      198.48      7.28 o 
   2   7   6      101.89       89.35      5.81 o 
   3   7   6       29.55       20.79      4.62 o 
   4   7   6      219.73      250.75      8.71 o 
   5   7   6      144.36      150.30      7.45 o 
   6   7   6       76.36       76.64      6.89 o 
   7   7   6       62.20       77.16      6.87 o 
   8   7   6        5.97       13.26      4.89 o 
   9   7   6       28.52       27.55      5.43 o 
  10   7   6        1.27        4.71      4.71 o 
  11   7   6       18.20        9.03      5.35 o 
  12   7   6        3.50        2.05      4.49 o 
 -11   8   6        2.92        7.10      4.62 o 
 -10   8   6        1.54        5.51      4.38 o 
  -9   8   6        4.91        2.47      4.58 o 
  -8   8   6        9.84       16.84      5.22 o 
  -7   8   6       26.48       24.41      5.53 o 
  -6   8   6        7.25        7.57      5.19 o 
  -5   8   6      181.44      214.97      9.43 o 
  -4   8   6      127.15      143.92      8.57 o 
  -3   8   6      275.86      290.61      9.85 o 
  -2   8   6      271.07      230.12      8.69 o 
  -1   8   6      166.68      158.62      7.32 o 
   0   8   6       57.47       46.32      3.78 o 
   1   8   6      130.45      147.32      7.54 o 
   2   8   6        0.45        4.48      4.48 o 
   3   8   6      162.16      188.60      8.25 o 
   4   8   6      245.25      207.63      5.06 o 
   5   8   6       73.94       83.93      6.96 o 
   6   8   6       22.71        2.36      5.39 o 
   7   8   6        2.58        1.70      4.79 o 
   8   8   6       18.03        8.74      5.25 o 
   9   8   6        7.96       12.83      4.75 o 
  10   8   6        1.78        0.99      4.60 o 
  11   8   6       11.63        2.82      4.56 o 
 -11   9   6        4.76       11.28      4.55 o 
 -10   9   6        3.22       10.85      4.41 o 
  -9   9   6        3.00        1.36      5.13 o 
  -8   9   6        1.69        4.95      5.47 o 
  -7   9   6       36.60       38.08      5.95 o 
  -6   9   6       15.20        5.02      5.78 o 
  -5   9   6       48.77       55.69      6.73 o 
  -4   9   6      101.85       94.71      7.55 o 
  -3   9   6       37.97       57.02      6.54 o 
  -2   9   6        9.74       18.13      5.17 o 
  -1   9   6      116.38      129.90      7.56 o 
   0   9   6       56.43       76.25      5.97 o 
   1   9   6       39.96       24.51      5.63 o 
   2   9   6      262.33      257.16      9.77 o 
   3   9   6      102.80      107.75      7.29 o 
   4   9   6      154.22      146.07      7.73 o 
   5   9   6       11.62        3.44      4.97 o 
   6   9   6       16.91       22.56      5.30 o 
   7   9   6       66.50       59.07      6.02 o 
   8   9   6        1.60        4.58      4.86 o 
   9   9   6        0.44        5.25      4.48 o 
  10   9   6        6.22       12.90      4.26 o 
  11   9   6       10.12       15.96      4.19 o 
 -10  10   6        8.68        0.48      4.82 o 
  -9  10   6       16.93       17.84      5.23 o 
  -8  10   6        1.19        0.56      5.33 o 
  -7  10   6       10.44       10.98      5.22 o 
  -6  10   6        3.37        4.63      5.16 o 
  -5  10   6        8.56       15.32      5.28 o 
  -4  10   6       71.55       69.22      7.19 o 
  -3  10   6       41.91       28.33      6.31 o 
  -2  10   6       43.26       32.10      6.45 o 
  -1  10   6       37.43       32.89      5.68 o 
   0  10   6       40.34       25.46      9.05 o 
   1  10   6        4.08        5.47      4.87 o 
   2  10   6       48.45       47.98      5.97 o 
   3  10   6      142.05      145.15      8.05 o 
   4  10   6        2.83        5.39      5.25 o 
   5  10   6        8.62        6.96      5.36 o 
   6  10   6        0.54        2.06      5.07 o 
   7  10   6        2.35        9.48      4.80 o 
   8  10   6        0.03        1.26      4.44 o 
   9  10   6        5.15        9.59      4.61 o 
  10  10   6        5.63        0.44      4.45 o 
  -8  11   6        7.80        6.92      5.17 o 
  -7  11   6        0.86        1.06      4.80 o 
  -6  11   6        8.23       10.57      5.10 o 
  -5  11   6       20.02       25.39      5.73 o 
  -4  11   6        9.79       12.50      5.92 o 
  -3  11   6       38.14       32.82      5.13 o 
  -2  11   6        1.49        1.60      5.26 o 
  -1  11   6        0.53        3.21      5.16 o 
   0  11   6       51.74       55.58      8.37 o 
   1  11   6       39.77       46.21      6.92 o 
   2  11   6       14.46        9.59      5.34 o 
   3  11   6       86.24       71.66      6.98 o 
   4  11   6       11.57        4.00      5.59 o 
   5  11   6       10.05       17.11      5.52 o 
   6  11   6        2.05        5.16      4.71 o 
   7  11   6       12.13       15.77      4.71 o 
   8  11   6       12.56       12.15      4.60 o 
  -7  12   6       10.11        5.19      5.09 o 
  -6  12   6        3.18        6.98      4.37 o 
  -5  12   6       13.27        7.99      5.57 o 
  -4  12   6        1.52        5.62      5.62 o 
  -3  12   6       25.69       13.66      5.96 o 
  -2  12   6       21.24       26.61      5.76 o 
  -1  12   6        3.91        1.11      5.31 o 
   0  12   6        6.10        7.27      3.82 o 
   1  12   6        9.38        2.72      5.17 o 
   2  12   6        4.78        4.35      5.58 o 
   3  12   6        3.13        0.55      5.16 o 
   4  12   6       22.37       12.16      5.92 o 
   5  12   6        3.42        0.00      4.50 o 
   6  12   6        0.61        1.73      4.42 o 
   7  12   6        0.06        4.52      4.52 o 
  -5  13   6        1.77        8.11      4.80 o 
  -4  13   6        1.39        1.79      4.47 o 
  -3  13   6        6.06       10.24      4.57 o 
  -2  13   6        5.11        5.39      5.39 o 
  -1  13   6        4.87        8.61      4.86 o 
   0  13   6        3.37        0.50      5.25 o 
   1  13   6        1.81        0.27      4.67 o 
   2  13   6        1.89        1.59      4.66 o 
   3  13   6        7.41       15.74      4.98 o 
   4  13   6        3.38        0.26      4.60 o 
   5  13   6        4.01        1.19      4.21 o 
  -1  14   6        1.44        5.42      4.42 o 
   0  14   6        0.82        2.09      3.10 o 
   1  14   6        1.41        2.19      4.14 o 
 -13   0   7        1.36        1.05      5.05 o 
 -12   0   7        6.47        1.08      6.08 o 
 -11   0   7        0.09        3.73      4.99 o 
 -10   0   7      192.54      161.64      8.87 o 
  -9   0   7       11.90       14.98      5.14 o 
  -8   0   7        9.94       17.85      5.22 o 
  -7   0   7       32.61       39.57      4.90 o 
  -6   0   7      262.37      219.59      7.80 o 
  -5   0   7       20.22       23.08      3.95 o 
  -4   0   7      269.41      270.93      7.40 o 
  -3   0   7       44.32       37.18      3.65 o 
  -2   0   7       18.04        8.47      2.83 o 
  -1   0   7      748.89      786.80     10.14 o 
   0   0   7       19.79        7.50      2.18 o 
   1   0   7        2.27        7.42      2.52 o 
   2   0   7      243.87      292.91      7.75 o 
   3   0   7       11.29        6.17      2.76 o 
   4   0   7       32.61       39.30      3.33 o 
   5   0   7        5.35        1.63      3.24 o 
   6   0   7        2.60        3.13      3.26 o 
   7   0   7        2.13        7.37      4.06 o 
   8   0   7      263.57      220.82      8.49 o 
   9   0   7      157.31      145.68      7.47 o 
  10   0   7        3.95        1.41      5.12 o 
  11   0   7       54.81       39.16      5.75 o 
  12   0   7        0.01        0.99      4.57 o 
  13   0   7        0.39        2.83      4.37 o 
 -13   1   7        8.32       16.85      4.95 o 
 -12   1   7        2.94        4.05      5.33 o 
 -11   1   7       27.63       23.99      6.27 o 
 -10   1   7       17.48       19.12      5.80 o 
  -9   1   7      189.82      196.40      8.94 o 
  -8   1   7        4.36        6.12      4.10 o 
  -7   1   7      106.58      129.66      6.83 o 
  -6   1   7      244.44      237.52      8.27 o 
  -5   1   7       35.37       27.06      3.93 o 
  -4   1   7      199.43      191.21      6.44 o 
  -3   1   7      366.60      291.01      7.21 o 
  -2   1   7       17.92       22.40      3.37 o 
  -1   1   7      483.28      371.79      7.21 o 
   0   1   7     1045.11     1091.44      8.18 o 
   1   1   7       48.53       35.08      3.18 o 
   2   1   7      598.80      548.77      8.66 o 
   3   1   7     1301.57     1296.85     13.60 o 
   4   1   7       14.52       13.03      2.96 o 
   5   1   7       60.85       67.67      4.33 o 
   6   1   7      124.52      160.83      6.44 o 
   7   1   7       42.49       56.84      5.54 o 
   8   1   7      103.09      105.39      6.44 o 
   9   1   7        3.15        4.04      4.37 o 
  10   1   7       40.27       42.24      5.76 o 
  11   1   7       30.95       26.74      5.87 o 
  12   1   7       10.05        6.68      4.61 o 
  13   1   7        5.33        9.45      4.70 o 
 -13   2   7       17.62       16.45      4.93 o 
 -12   2   7        8.85       17.45      5.26 o 
 -11   2   7        7.28        5.34      5.68 o 
 -10   2   7      150.04      150.63      8.67 o 
  -9   2   7       26.96       24.01      5.75 o 
  -8   2   7       89.94       74.25      5.95 o 
  -7   2   7       90.63       97.88      6.72 o 
  -6   2   7      202.29      218.79      7.79 o 
  -5   2   7      304.49      292.86      8.29 o 
  -4   2   7      343.69      288.56      7.89 o 
  -3   2   7      405.85      454.91      8.58 o 
  -2   2   7     1176.64     1317.99     13.71 o 
  -1   2   7      673.15      638.61      9.36 o 
   0   2   7      136.14      130.92      3.45 o 
   1   2   7      408.19      436.20      9.08 o 
   2   2   7     1481.62     1432.74     14.12 o 
   3   2   7       59.43       61.21      4.14 o 
   4   2   7      163.44      201.26      6.52 o 
   5   2   7       65.66       48.67      4.24 o 
   6   2   7      150.60      148.54      6.28 o 
   7   2   7       26.57       20.33      4.21 o 
   8   2   7       30.93       35.71      4.90 o 
   9   2   7       17.75       38.49      5.34 o 
  10   2   7       54.00       43.16      6.29 o 
  11   2   7        1.23        1.25      4.98 o 
  12   2   7       11.84       11.12      5.05 o 
  13   2   7        4.58        7.02      4.69 o 
 -13   3   7       13.65       12.20      5.23 o 
 -12   3   7       53.34       43.94      6.64 o 
 -11   3   7       12.24       14.53      5.65 o 
 -10   3   7        4.83        3.11      4.92 o 
  -9   3   7       13.27       15.45      5.00 o 
  -8   3   7        7.52       20.65      4.94 o 
  -7   3   7       65.27       76.04      5.83 o 
  -6   3   7        4.84        3.77      4.11 o 
  -5   3   7       18.11       23.05      4.39 o 
  -4   3   7      125.12      103.89      5.44 o 
  -3   3   7      331.36      239.11      7.14 o 
  -2   3   7      192.58      209.03      6.36 o 
  -1   3   7     1322.72     1166.10     13.07 o 
   0   3   7        9.90       13.53      4.73 o 
   1   3   7      750.77      887.35     11.54 o 
   2   3   7       76.44       85.11      4.31 o 
   3   3   7       87.95       63.61      4.30 o 
   4   3   7      110.50       95.07      4.99 o 
   5   3   7       81.61       86.54      6.00 o 
   6   3   7      182.24      227.83      7.79 o 
   7   3   7       50.11       56.74      5.21 o 
   8   3   7        6.60       13.23      4.58 o 
   9   3   7        4.03        4.16      4.95 o 
  10   3   7        5.43        1.94      4.70 o 
  11   3   7        8.61       17.46      5.34 o 
  12   3   7       17.56       16.97      5.20 o 
  13   3   7        4.10        2.30      4.31 o 
 -13   4   7        5.88       11.95      4.17 o 
 -12   4   7       12.58       22.68      5.51 o 
 -11   4   7       31.34       27.11      5.96 o 
 -10   4   7       21.62       31.29      5.66 o 
  -9   4   7        4.56        0.49      5.04 o 
  -8   4   7      234.05      215.11      9.69 o 
  -7   4   7      201.98      187.05      8.67 o 
  -6   4   7      219.57      179.51      8.11 o 
  -5   4   7      549.91      538.61     10.66 o 
  -4   4   7      208.58      191.08      7.05 o 
  -3   4   7      161.10      174.79      6.43 o 
  -2   4   7      328.85      270.38      7.57 o 
  -1   4   7      145.64      131.22      5.65 o 
   0   4   7       50.51       61.57      7.09 o 
   1   4   7       57.31       41.88      2.91 o 
   2   4   7      350.72      366.68      9.53 o 
   3   4   7      122.67       98.53      4.87 o 
   4   4   7      280.41      220.27      6.87 o 
   5   4   7      180.68      176.79      3.86 o 
   6   4   7        3.95       15.24      3.88 o 
   7   4   7       77.08       60.14      4.36 o 
   8   4   7       23.61       26.56      4.59 o 
   9   4   7       13.34       14.92      4.76 o 
  10   4   7        1.46        9.37      4.62 o 
  11   4   7       23.59       21.99      5.54 o 
  12   4   7        7.48        0.49      4.86 o 
  13   4   7       16.19       14.81      4.62 o 
 -13   5   7       10.63        4.56      4.76 o 
 -12   5   7        1.93        5.48      5.48 o 
 -11   5   7        1.66        0.26      5.17 o 
 -10   5   7       10.73        7.30      6.04 o 
  -9   5   7       11.67        7.32      5.90 o 
  -8   5   7       59.56       95.75      6.99 o 
  -7   5   7       78.47       51.81      6.41 o 
  -6   5   7      254.08      250.71      9.06 o 
  -5   5   7      382.70      366.10     10.00 o 
  -4   5   7      173.73      163.24      6.91 o 
  -3   5   7      278.11      260.51      8.22 o 
  -2   5   7      121.46      112.95      5.73 o 
  -1   5   7      254.93      330.61      8.02 o 
   0   5   7      110.13      112.38      3.78 o 
   1   5   7      106.44       90.14      5.14 o 
   2   5   7        4.41        5.78      3.84 o 
   3   5   7       62.83       41.45      4.55 o 
   4   5   7      128.40      154.99      6.49 o 
   5   5   7      119.59      161.73      6.99 o 
   6   5   7      242.04      283.63      9.23 o 
   7   5   7       31.97       27.48      5.05 o 
   8   5   7       37.70       40.15      5.69 o 
   9   5   7        1.00        4.99      4.99 o 
  10   5   7       11.49       14.72      5.05 o 
  11   5   7        0.01        1.75      4.60 o 
  12   5   7       18.36       12.38      4.87 o 
  13   5   7        6.52        6.46      4.50 o 
 -12   6   7        6.40       13.61      5.06 o 
 -11   6   7        6.80        9.76      5.43 o 
 -10   6   7       13.32        9.85      5.70 o 
  -9   6   7       20.12       25.53      5.27 o 
  -8   6   7        0.02        5.12      5.12 o 
  -7   6   7       16.97       24.84      5.56 o 
  -6   6   7      322.18      344.90     10.72 o 
  -5   6   7      134.99      161.90      8.39 o 
  -4   6   7      206.70      242.58      9.11 o 
  -3   6   7       40.95       46.51      5.41 o 
  -2   6   7       95.31       55.73      5.18 o 
  -1   6   7        8.94       24.14      4.12 o 
   0   6   7      127.15       95.89      3.95 o 
   1   6   7       12.17        0.36      3.49 o 
   2   6   7       29.66       44.86      4.46 o 
   3   6   7       50.74       50.58      4.61 o 
   4   6   7       17.07       10.00      4.27 o 
   5   6   7      318.44      321.66      9.65 o 
   6   6   7       39.99       21.80      5.36 o 
   7   6   7      206.73      219.44      8.93 o 
   8   6   7       59.08       46.90      5.80 o 
   9   6   7       12.91        6.68      5.20 o 
  10   6   7        6.10        5.76      4.60 o 
  11   6   7       10.29        6.15      4.36 o 
  12   6   7        4.69        6.45      4.47 o 
 -12   7   7        1.73        5.60      4.25 o 
 -11   7   7        6.50        5.56      5.15 o 
 -10   7   7        4.35        3.58      5.08 o 
  -9   7   7        4.53        9.63      5.24 o 
  -8   7   7       91.92      102.27      8.00 o 
  -7   7   7       62.80       74.30      7.24 o 
  -6   7   7       19.16       19.13      5.92 o 
  -5   7   7      177.75      166.17      8.82 o 
  -4   7   7       11.18        5.34      5.04 o 
  -3   7   7        9.88       16.32      5.05 o 
  -2   7   7       41.53       19.46      4.82 o 
  -1   7   7      233.41      229.51      8.52 o 
   0   7   7      232.43      190.63      5.41 o 
   1   7   7      149.73      112.16      6.24 o 
   2   7   7       48.51       47.14      4.96 o 
   3   7   7       35.43       60.96      5.37 o 
   4   7   7       74.60       77.45      6.17 o 
   5   7   7      104.90      125.91      7.62 o 
   6   7   7      234.62      231.89      9.07 o 
   7   7   7       41.70       68.21      6.49 o 
   8   7   7       12.56        6.94      4.69 o 
   9   7   7       18.56       26.95      4.89 o 
  10   7   7        4.59        8.48      5.00 o 
  11   7   7        4.25        1.18      4.52 o 
  12   7   7        5.60        6.55      4.50 o 
 -11   8   7        0.69        4.30      4.32 o 
 -10   8   7        0.62       11.84      4.81 o 
  -9   8   7        2.42        5.25      5.01 o 
  -8   8   7        5.11       13.45      5.40 o 
  -7   8   7       29.67       20.12      5.65 o 
  -6   8   7        0.91        0.27      5.11 o 
  -5   8   7      107.65      141.25      8.52 o 
  -4   8   7      367.10      410.48     11.86 o 
  -3   8   7      190.62      169.34      8.96 o 
  -2   8   7       66.58       58.87      5.99 o 
  -1   8   7        8.13        3.05      4.19 o 
   0   8   7        2.07        1.61      3.12 o 
   1   8   7       79.45       61.14      5.61 o 
   2   8   7      189.48      195.11      8.32 o 
   3   8   7       14.90       21.86      4.72 o 
   4   8   7      128.50      115.48      7.66 o 
   5   8   7       90.86      116.15      7.28 o 
   6   8   7       76.99       66.00      6.38 o 
   7   8   7        2.04        4.28      5.08 o 
   8   8   7       15.26        9.40      5.24 o 
   9   8   7       25.59       14.39      5.82 o 
  10   8   7        2.10        4.53      4.53 o 
  11   8   7        1.04        3.86      4.42 o 
 -10   9   7        0.49        1.79      4.25 o 
  -9   9   7        5.04       15.87      5.43 o 
  -8   9   7        4.40        2.18      5.45 o 
  -7   9   7       14.92       14.80      5.77 o 
  -6   9   7        5.57        1.09      4.90 o 
  -5   9   7       38.20       36.37      6.55 o 
  -4   9   7       52.58       59.54      6.88 o 
  -3   9   7      133.87      119.25      7.59 o 
  -2   9   7      108.60      107.43      7.41 o 
  -1   9   7       34.58       34.33      5.64 o 
   0   9   7       23.41       42.02      4.18 o 
   1   9   7      173.57      157.05      8.45 o 
   2   9   7        8.51        2.70      5.35 o 
   3   9   7       13.29       16.64      5.42 o 
   4   9   7       19.36       13.65      5.34 o 
   5   9   7        8.82       16.36      5.02 o 
   6   9   7        8.25        5.64      4.83 o 
   7   9   7        1.15        4.89      5.07 o 
   8   9   7        5.69        0.76      4.65 o 
   9   9   7        0.07        0.49      4.60 o 
  10   9   7        2.58        1.86      4.41 o 
  -9  10   7        2.13        3.28      4.73 o 
  -8  10   7        1.79        5.84      4.60 o 
  -7  10   7        4.49        5.42      5.42 o 
  -6  10   7       11.48       14.20      5.10 o 
  -5  10   7       30.02       29.36      5.79 o 
  -4  10   7       16.86        8.59      6.20 o 
  -3  10   7       42.36       36.48      5.81 o 
  -2  10   7       52.17       48.95      6.89 o 
  -1  10   7      108.27       90.46      7.54 o 
   0  10   7        3.70        6.21      3.75 o 
   1  10   7       14.10       13.69      5.49 o 
   2  10   7       66.68       69.96      7.33 o 
   3  10   7       28.50       32.67      6.29 o 
   4  10   7       14.55       18.00      5.47 o 
   5  10   7        2.79        6.88      4.70 o 
   6  10   7        0.85        2.62      4.65 o 
   7  10   7        2.65        4.93      4.93 o 
   8  10   7        1.17        1.01      4.46 o 
   9  10   7        9.05        6.78      4.57 o 
  -8  11   7        6.86        7.90      4.49 o 
  -7  11   7        5.69       15.07      5.50 o 
  -6  11   7        0.56        1.08      5.09 o 
  -5  11   7        3.66       12.23      4.94 o 
  -4  11   7       22.01       19.65      6.12 o 
  -3  11   7       10.88        5.47      5.47 o 
  -2  11   7        1.66        6.24      5.56 o 
  -1  11   7        8.11        3.25      5.14 o 
   0  11   7        2.07        3.36      3.81 o 
   1  11   7        6.30        5.96      5.46 o 
   2  11   7       11.27        2.98      5.40 o 
   3  11   7       13.20       17.91      5.31 o 
   4  11   7        0.22        8.08      5.15 o 
   5  11   7       10.57       21.72      5.01 o 
   6  11   7        0.62        4.72      4.72 o 
   7  11   7        3.33        8.88      4.01 o 
   8  11   7        1.08        2.78      4.27 o 
  -6  12   7        2.06        7.25      4.61 o 
  -5  12   7        0.78        1.31      4.95 o 
  -4  12   7        6.34        3.98      5.08 o 
  -3  12   7        5.03       11.38      4.79 o 
  -2  12   7       15.90       10.39      5.57 o 
  -1  12   7        4.84        5.57      5.57 o 
   0  12   7       14.93       19.36      3.95 o 
   1  12   7        2.19        1.94      5.20 o 
   2  12   7       21.88       15.26      5.45 o 
   3  12   7        3.40        1.62      5.28 o 
   4  12   7        3.55        0.27      4.63 o 
   5  12   7        1.47        3.55      4.51 o 
   6  12   7        4.73        0.72      4.49 o 
  -4  13   7        5.98        7.14      4.39 o 
  -3  13   7        0.10        1.27      4.39 o 
  -2  13   7        4.23        1.83      4.65 o 
  -1  13   7        9.52        6.58      4.88 o 
   0  13   7        5.57        6.99      3.38 o 
   1  13   7        7.05        5.25      5.08 o 
   2  13   7        0.93        5.05      5.05 o 
   3  13   7        0.21        0.76      4.43 o 
   4  13   7        1.36        1.95      4.53 o 
 -13   0   8        2.53        0.27      4.85 o 
 -12   0   8       37.90       25.03      6.10 o 
 -11   0   8       76.37       67.15      7.64 o 
 -10   0   8        6.84        3.16      5.62 o 
  -9   0   8       40.54       34.84      5.76 o 
  -8   0   8       19.38       20.50      4.98 o 
  -7   0   8       63.72       49.82      6.38 o 
  -6   0   8       17.23       15.00      3.94 o 
  -5   0   8       24.19       29.98      4.21 o 
  -4   0   8      124.87      154.51      6.53 o 
  -3   0   8      287.79      243.20      7.32 o 
  -2   0   8      590.19      547.93      9.41 o 
  -1   0   8       68.32       42.65      2.96 o 
   0   0   8     1705.35     1930.02     11.48 o 
   1   0   8      905.07      890.03     11.25 o 
   2   0   8       34.00       45.40      4.41 o 
   3   0   8      484.24      509.48      9.25 o 
   4   0   8        1.13        5.65      2.96 o 
   5   0   8      240.68      213.80      7.15 o 
   6   0   8        0.98        3.88      3.88 o 
   7   0   8       88.66       89.10      6.45 o 
   8   0   8       60.41       63.40      6.46 o 
   9   0   8      176.34      167.42      8.66 o 
  10   0   8       10.30       14.52      4.93 o 
  11   0   8       24.18       24.14      5.49 o 
  12   0   8        2.03        2.73      4.82 o 
  13   0   8        0.13        9.94      3.97 o 
 -13   1   8        1.58        7.29      4.85 o 
 -12   1   8        5.25        2.15      5.26 o 
 -11   1   8       14.88       14.87      5.60 o 
 -10   1   8       17.57       18.99      5.37 o 
  -9   1   8       73.57       87.62      7.20 o 
  -8   1   8       96.01      104.41      6.84 o 
  -7   1   8       41.73       67.99      6.10 o 
  -6   1   8      123.69      148.60      7.21 o 
  -5   1   8       82.74       66.62      5.24 o 
  -4   1   8      204.60      240.26      7.66 o 
  -3   1   8      164.10      144.38      6.04 o 
  -2   1   8      103.18      108.04      5.22 o 
  -1   1   8      340.70      298.79      7.45 o 
   0   1   8       80.53       70.66      5.46 o 
   1   1   8      336.21      296.58      7.15 o 
   2   1   8       77.51       60.08      4.06 o 
   3   1   8       20.03       28.60      3.59 o 
   4   1   8        1.57        6.79      2.89 o 
   5   1   8       95.38       71.09      5.05 o 
   6   1   8      352.15      341.08      9.38 o 
   7   1   8        6.10        3.89      4.24 o 
   8   1   8       68.87       58.40      5.87 o 
   9   1   8       42.92       47.73      6.17 o 
  10   1   8        8.38       10.16      5.18 o 
  11   1   8       24.39       17.41      5.57 o 
  12   1   8        0.29        5.44      4.75 o 
  13   1   8       10.68       14.50      4.53 o 
 -13   2   8       14.74       15.17      5.07 o 
 -12   2   8       10.61       13.06      5.23 o 
 -11   2   8       23.86       28.39      5.83 o 
 -10   2   8       20.57       22.50      5.64 o 
  -9   2   8       50.93       50.39      6.14 o 
  -8   2   8       92.13       86.92      7.28 o 
  -7   2   8       83.51      101.84      6.65 o 
  -6   2   8      104.44      106.31      6.64 o 
  -5   2   8      176.07      175.56      7.10 o 
  -4   2   8      250.01      265.62      8.04 o 
  -3   2   8      149.95      145.83      6.48 o 
  -2   2   8      354.11      343.21      8.28 o 
  -1   2   8      128.97      121.05      5.46 o 
   0   2   8      121.74       98.81     61.82 o 
   1   2   8      301.33      283.41      7.26 o 
   2   2   8       99.67       85.92      4.79 o 
   3   2   8      353.00      386.46      8.72 o 
   4   2   8       27.87       18.65      3.84 o 
   5   2   8       85.35       75.27      5.32 o 
   6   2   8       40.28       38.00      4.44 o 
   7   2   8        8.92        4.41      4.02 o 
   8   2   8       27.29       43.53      5.29 o 
   9   2   8       29.13       25.35      3.98 o 
  10   2   8       17.51       22.44      4.88 o 
  11   2   8        8.08       12.38      4.58 o 
  12   2   8       16.49       12.31      4.75 o 
  13   2   8        7.32        2.50      4.62 o 
 -13   3   8        2.66        3.90      4.73 o 
 -12   3   8        0.17        5.80      5.04 o 
 -11   3   8       10.56       11.10      5.30 o 
 -10   3   8       22.96       15.74      5.82 o 
  -9   3   8      142.76      131.51      8.38 o 
  -8   3   8       51.82       67.57      6.89 o 
  -7   3   8      102.90       67.87      6.40 o 
  -6   3   8       35.94       53.10      5.51 o 
  -5   3   8       80.97      108.73      6.38 o 
  -4   3   8      214.47      221.65      7.59 o 
  -3   3   8      174.48      152.72      6.33 o 
  -2   3   8       64.50       77.00      4.84 o 
  -1   3   8      224.45      244.18      7.22 o 
   0   3   8      104.66      102.19      3.52 o 
   1   3   8       68.29      100.85      5.16 o 
   2   3   8      515.49      464.01      9.28 o 
   3   3   8       47.85       39.38      4.07 o 
   4   3   8       41.81       39.86      4.44 o 
   5   3   8        1.08       14.85      3.70 o 
   6   3   8       57.37       61.44      5.30 o 
   7   3   8        5.98        2.79      4.10 o 
   8   3   8        0.78        2.77      4.48 o 
   9   3   8        0.38        1.94      4.87 o 
  10   3   8       15.04       15.57      5.01 o 
  11   3   8       14.75        6.81      5.11 o 
  12   3   8        6.87        2.67      4.80 o 
  13   3   8        4.25        2.44      3.95 o 
 -12   4   8        3.68        1.30      4.70 o 
 -11   4   8        5.24        0.26      5.53 o 
 -10   4   8       16.43       17.81      5.62 o 
  -9   4   8        7.24        4.95      5.22 o 
  -8   4   8      132.53      143.69      8.31 o 
  -7   4   8      286.39      280.90     10.10 o 
  -6   4   8       21.61        5.15      4.95 o 
  -5   4   8       49.30       67.27      5.40 o 
  -4   4   8       73.69       74.79      5.51 o 
  -3   4   8       11.44        5.41      3.45 o 
  -2   4   8      220.79      235.08      7.55 o 
  -1   4   8      268.53      281.44      8.21 o 
   0   4   8       35.23       33.77      2.74 o 
   1   4   8      108.17      102.09      5.30 o 
   2   4   8       10.99       13.78      3.13 o 
   3   4   8      196.78      221.71      7.40 o 
   4   4   8      150.64      158.94      6.78 o 
   5   4   8      129.70       91.59      4.16 o 
   6   4   8       48.71       58.57      5.44 o 
   7   4   8      168.34      140.51      4.33 o 
   8   4   8       20.69       20.23      5.17 o 
   9   4   8        2.05        0.48      4.42 o 
  10   4   8        6.21        6.03      4.65 o 
  11   4   8       11.95       17.54      5.14 o 
  12   4   8        2.61        5.74      4.89 o 
 -12   5   8        6.51        0.50      4.86 o 
 -11   5   8        7.47        7.84      4.72 o 
 -10   5   8        0.25        7.64      5.05 o 
  -9   5   8        6.66       10.15      4.75 o 
  -8   5   8       28.54       34.39      6.24 o 
  -7   5   8      121.68       79.26      7.05 o 
  -6   5   8      127.40      134.10      8.16 o 
  -5   5   8       36.88       28.09      4.92 o 
  -4   5   8       67.32       74.23      5.90 o 
  -3   5   8      174.53      202.39      7.99 o 
  -2   5   8       90.32       77.16      4.84 o 
  -1   5   8      107.89      125.93      6.23 o 
   0   5   8      112.60       69.08      3.46 o 
   1   5   8       39.61       55.30      4.52 o 
   2   5   8       11.18       22.67      4.11 o 
   3   5   8       67.69       61.48      5.00 o 
   4   5   8      376.06      321.10      9.37 o 
   5   5   8      133.30      133.80      7.04 o 
   6   5   8      244.34      323.90      9.87 o 
   7   5   8       24.17       33.94      5.10 o 
   8   5   8       30.48       14.47      5.41 o 
   9   5   8       56.17       49.72      5.76 o 
  10   5   8        2.76        4.29      4.80 o 
  11   5   8        2.27        4.70      4.77 o 
  12   5   8        6.87        3.72      4.51 o 
 -12   6   8        1.74        4.77      4.77 o 
 -11   6   8        5.30        2.66      5.26 o 
 -10   6   8       18.83       17.80      5.68 o 
  -9   6   8        4.07        3.00      5.54 o 
  -8   6   8        7.40       12.22      5.54 o 
  -7   6   8       94.88       82.68      7.50 o 
  -6   6   8      218.34      188.05      9.16 o 
  -5   6   8      159.12      129.60      7.70 o 
  -4   6   8      180.63      208.18      8.57 o 
  -3   6   8       21.38       11.76      4.59 o 
  -2   6   8      160.14      154.01      7.35 o 
  -1   6   8        6.55       10.40      4.23 o 
   0   6   8      200.38      180.73     18.65 o 
   1   6   8       27.83       30.71      5.01 o 
   2   6   8        2.57        0.00      4.00 o 
   3   6   8       57.32       62.48      5.44 o 
   4   6   8       28.62       42.95      5.27 o 
   5   6   8      198.40      192.15      8.07 o 
   6   6   8       39.51       25.86      5.75 o 
   7   6   8       96.03       97.51      6.99 o 
   8   6   8       15.57        9.68      5.58 o 
   9   6   8       15.09       10.88      5.21 o 
  10   6   8        2.75        1.01      4.55 o 
  11   6   8        2.41        5.57      4.05 o 
  12   6   8        1.47        0.89      4.36 o 
 -11   7   8        0.43        4.44      4.44 o 
 -10   7   8        0.17        0.28      5.02 o 
  -9   7   8        7.49       11.02      5.42 o 
  -8   7   8       97.29      110.99      7.87 o 
  -7   7   8       39.83       37.15      6.10 o 
  -6   7   8       67.53       74.45      6.82 o 
  -5   7   8       41.43       66.88      6.88 o 
  -4   7   8       18.37       38.31      5.36 o 
  -3   7   8      232.69      199.20      9.03 o 
  -2   7   8      366.95      336.09     10.81 o 
  -1   7   8      198.32      184.77      8.14 o 
   0   7   8      102.05       86.82      4.40 o 
   1   7   8       17.93       11.93      4.43 o 
   2   7   8        3.83        6.65      4.48 o 
   3   7   8       11.56        8.42      4.82 o 
   4   7   8       30.15       18.32      5.12 o 
   5   7   8       26.42       35.98      5.54 o 
   6   7   8       84.90       69.46      6.84 o 
   7   7   8       34.77       33.87      5.86 o 
   8   7   8        3.19       13.45      5.05 o 
   9   7   8       10.51        2.28      5.12 o 
  10   7   8        7.30        4.71      4.86 o 
  11   7   8        9.19        9.29      4.39 o 
 -10   8   8        1.18        6.79      4.49 o 
  -9   8   8        1.99        3.00      4.83 o 
  -8   8   8        0.78        7.16      4.97 o 
  -7   8   8        0.36        5.67      5.67 o 
  -6   8   8       13.30        5.09      5.55 o 
  -5   8   8       39.71       11.19      6.21 o 
  -4   8   8      105.43       91.36      7.41 o 
  -3   8   8       12.21        2.92      4.96 o 
  -2   8   8       20.10        7.57      4.83 o 
  -1   8   8       84.98       75.61      6.77 o 
   0   8   8      166.83      212.08     11.88 o 
   1   8   8       56.46       58.15      6.25 o 
   2   8   8       19.47       16.08      5.17 o 
   3   8   8      138.54      123.12      7.30 o 
   4   8   8       47.40       50.18      6.31 o 
   5   8   8       11.20       17.68      5.37 o 
   6   8   8        0.05        2.54      4.57 o 
   7   8   8       17.24        5.40      5.48 o 
   8   8   8        4.97        0.25      4.98 o 
   9   8   8        6.14       12.82      4.53 o 
  10   8   8        3.79        4.30      4.46 o 
 -10   9   8        9.00        5.60      4.90 o 
  -9   9   8        0.55        4.75      4.75 o 
  -8   9   8        7.12        8.12      5.20 o 
  -7   9   8       10.35       15.12      5.12 o 
  -6   9   8        2.39        5.18      5.18 o 
  -5   9   8        2.00        4.99      4.99 o 
  -4   9   8       20.69       21.47      5.76 o 
  -3   9   8      162.92      152.87      8.93 o 
  -2   9   8       27.53       32.04      5.77 o 
  -1   9   8       17.05       35.30      5.47 o 
   0   9   8       19.69       10.88      3.83 o 
   1   9   8      157.96      125.52      8.16 o 
   2   9   8       65.72       71.26      6.17 o 
   3   9   8       68.66       69.27      6.71 o 
   4   9   8       25.35       22.40      5.71 o 
   5   9   8        7.42       11.37      5.20 o 
   6   9   8        0.76        0.54      4.85 o 
   7   9   8        5.11        4.89      4.89 o 
   8   9   8       10.58        5.33      4.82 o 
   9   9   8        0.09        2.18      4.33 o 
  -8  10   8        0.02        4.40      4.69 o 
  -7  10   8        1.01        4.29      4.96 o 
  -6  10   8        0.18        3.55      4.87 o 
  -5  10   8       10.19       18.34      5.27 o 
  -4  10   8       32.47       25.09      5.79 o 
  -3  10   8       39.39       43.51      6.45 o 
  -2  10   8       82.60       66.93      7.41 o 
  -1  10   8        8.02        4.53      5.06 o 
   0  10   8        5.96       10.75      3.77 o 
   1  10   8       35.57       32.70      6.31 o 
   2  10   8       65.44       71.94      7.58 o 
   3  10   8       70.52       79.17      6.98 o 
   4  10   8       23.17       24.74      5.60 o 
   5  10   8        6.39       15.33      4.94 o 
   6  10   8        0.62        1.85      4.71 o 
   7  10   8        9.31        6.14      4.73 o 
   8  10   8        1.22        4.36      4.49 o 
  -7  11   8        2.97        1.49      4.80 o 
  -6  11   8        2.31        0.54      4.93 o 
  -5  11   8        2.25       11.00      4.69 o 
  -4  11   8       10.71       23.37      5.24 o 
  -3  11   8        2.77        3.54      5.25 o 
  -2  11   8       23.41       21.95      6.11 o 
  -1  11   8       10.85        0.55      5.37 o 
   0  11   8        7.15        1.94      5.92 o 
   1  11   8       13.18        6.61      5.49 o 
   2  11   8        2.95        4.71      5.46 o 
   3  11   8       15.24       10.71      5.15 o 
   4  11   8        5.53        9.22      5.00 o 
   5  11   8       23.69       26.68      5.09 o 
   6  11   8        1.22        2.54      4.47 o 
   7  11   8        0.21        4.63      4.63 o 
  -5  12   8        8.29        1.49      4.65 o 
  -4  12   8        1.30        0.77      4.69 o 
  -3  12   8       12.54        9.56      5.17 o 
  -2  12   8        7.13        0.54      5.31 o 
  -1  12   8        2.50        8.72      4.92 o 
   0  12   8        1.14        6.04      5.59 o 
   1  12   8        6.29        3.83      5.19 o 
   2  12   8        3.76        4.87      5.68 o 
   3  12   8        6.05       14.12      4.54 o 
   4  12   8        5.59        9.57      4.71 o 
   5  12   8        3.59       10.87      4.21 o 
  -3  13   8        2.09        2.68      4.98 o 
  -2  13   8        2.31        2.50      4.52 o 
  -1  13   8       11.94        0.26      4.86 o 
   0  13   8        3.77        3.46      3.14 o 
   1  13   8        3.05        4.97      4.97 o 
   2  13   8        4.16        3.77      4.48 o 
   3  13   8        5.93        5.10      4.66 o 
 -13   0   9       28.17       23.82      5.07 o 
 -12   0   9        7.32        0.79      5.51 o 
 -11   0   9        0.02        5.11      5.11 o 
 -10   0   9       28.46       37.42      5.89 o 
  -9   0   9       20.72       20.30      5.85 o 
  -8   0   9       32.95       25.41      5.97 o 
  -7   0   9       89.02       96.13      6.91 o 
  -6   0   9       34.73       44.90      5.56 o 
  -5   0   9      273.44      305.67      9.51 o 
  -4   0   9        1.91        0.55      3.68 o 
  -3   0   9      451.38      471.70      9.86 o 
  -2   0   9      204.75      183.46      6.86 o 
  -1   0   9      107.01      104.41      5.51 o 
   0   0   9      202.69      198.90      9.20 o 
   1   0   9      141.38      161.99      5.92 o 
   2   0   9       44.46       48.09      4.15 o 
   3   0   9        0.53        2.12      3.18 o 
   4   0   9        3.69        5.56      2.83 o 
   5   0   9       23.20       31.17      3.97 o 
   6   0   9      149.97      162.45      7.52 o 
   7   0   9        5.29        8.52      4.58 o 
   8   0   9      238.78      249.26      9.24 o 
   9   0   9      409.87      311.77      5.30 o 
  10   0   9        0.19        2.28      5.04 o 
  11   0   9       22.00        5.10      5.45 o 
  12   0   9       18.39        0.99      5.08 o 
  13   0   9        0.71        2.66      4.14 o 
 -13   1   9        1.95        2.16      4.84 o 
 -12   1   9        8.80       10.56      4.90 o 
 -11   1   9       17.95       15.30      5.02 o 
 -10   1   9       46.70       52.47      6.92 o 
  -9   1   9      155.11      144.26      9.13 o 
  -8   1   9      266.70      271.34     10.48 o 
  -7   1   9       34.75       47.03      5.61 o 
  -6   1   9       73.51       65.50      6.41 o 
  -5   1   9      126.44      128.61      7.05 o 
  -4   1   9      257.27      284.33      9.05 o 
  -3   1   9       73.16       81.05      5.71 o 
  -2   1   9       99.46      118.56      5.84 o 
  -1   1   9      124.64      151.52      6.14 o 
   0   1   9       11.02       16.00      2.30 o 
   1   1   9       79.56       62.51      4.49 o 
   2   1   9       71.20       64.56      4.40 o 
   3   1   9      262.51      240.50      7.08 o 
   4   1   9      111.86      129.02      5.80 o 
   5   1   9       11.19        6.70      4.10 o 
   6   1   9       40.94       30.57      4.54 o 
   7   1   9      207.11      230.79      8.99 o 
   8   1   9       98.25      134.83      7.87 o 
   9   1   9        7.95       11.68      5.48 o 
  10   1   9       37.06       61.34      6.82 o 
  11   1   9       59.68       52.04      6.63 o 
  12   1   9        5.49        5.87      4.67 o 
  13   1   9        9.30        2.43      4.43 o 
 -12   2   9        1.08        4.45      4.55 o 
 -11   2   9       23.45       31.79      5.86 o 
 -10   2   9       25.58       20.10      6.05 o 
  -9   2   9        0.29        1.05      5.39 o 
  -8   2   9       83.65       94.30      7.56 o 
  -7   2   9       62.28       66.64      6.54 o 
  -6   2   9       67.53       70.71      6.39 o 
  -5   2   9       85.48       89.99      6.33 o 
  -4   2   9       73.19       71.75      5.75 o 
  -3   2   9       70.43       77.26      5.49 o 
  -2   2   9      185.73      203.24      7.13 o 
  -1   2   9      229.92      179.73      6.75 o 
   0   2   9      113.98      123.51     77.39 o 
   1   2   9       30.20       21.30      3.80 o 
   2   2   9      278.78      329.10      8.81 o 
   3   2   9       27.94       36.29      4.36 o 
   4   2   9       24.32       32.56      4.57 o 
   5   2   9       27.46       23.12      4.26 o 
   6   2   9       19.02       28.74      4.59 o 
   7   2   9      146.18      110.08      7.48 o 
   8   2   9       70.72       77.85      6.86 o 
   9   2   9       15.64        2.78      5.40 o 
  10   2   9       21.29       25.91      6.28 o 
  11   2   9       10.17        4.58      4.98 o 
  12   2   9       11.25       11.36      4.62 o 
 -12   3   9        0.78        3.07      4.73 o 
 -11   3   9        4.16        2.15      5.18 o 
 -10   3   9       50.14       60.46      6.89 o 
  -9   3   9       55.85       57.49      7.03 o 
  -8   3   9       14.11       23.43      6.24 o 
  -7   3   9       84.73      107.59      7.48 o 
  -6   3   9       42.42       38.23      5.26 o 
  -5   3   9      114.87      130.89      7.07 o 
  -4   3   9       63.68       72.19      5.56 o 
  -3   3   9      134.86      167.20      7.34 o 
  -2   3   9        4.77        3.34      3.50 o 
  -1   3   9      391.74      327.58      8.84 o 
   0   3   9       58.09       38.36      4.58 o 
   1   3   9        6.34        9.15      3.82 o 
   2   3   9       21.09       10.10      3.74 o 
   3   3   9      689.74      688.81     12.36 o 
   4   3   9       86.23       78.84      5.81 o 
   5   3   9       26.90       34.12      4.90 o 
   6   3   9      126.68      184.15      8.00 o 
   7   3   9       22.71       21.79      4.80 o 
   8   3   9       30.59       29.53      5.13 o 
   9   3   9       17.30       26.31      5.59 o 
  10   3   9       15.09       17.71      5.29 o 
  11   3   9        8.69        3.52      4.85 o 
  12   3   9        0.81        2.38      4.30 o 
 -12   4   9        1.97        5.54      4.77 o 
 -11   4   9        2.13       12.08      5.15 o 
 -10   4   9       61.87       54.50      5.01 o 
  -9   4   9        6.48        0.00      5.31 o 
  -8   4   9       36.00       40.32      5.69 o 
  -7   4   9       30.69       43.46      6.25 o 
  -6   4   9        7.25       13.27      5.15 o 
  -5   4   9       55.12       60.25      6.27 o 
  -4   4   9       50.53       43.71      5.40 o 
  -3   4   9       15.61       20.06      4.25 o 
  -2   4   9      249.28      275.07      8.68 o 
  -1   4   9      204.47      219.55      7.75 o 
   0   4   9      104.10      109.40      5.09 o 
   1   4   9       22.20       17.90      3.77 o 
   2   4   9       64.33       83.29      5.49 o 
   3   4   9       12.12        0.95      4.12 o 
   4   4   9      711.95      761.09     13.59 o 
   5   4   9      120.96      120.29      6.06 o 
   6   4   9       15.22        5.83      4.73 o 
   7   4   9        9.27        7.10      4.61 o 
   8   4   9        7.85       21.28      4.55 o 
   9   4   9       14.28        0.74      5.39 o 
  10   4   9        5.47        5.21      5.21 o 
  11   4   9       16.28       21.40      5.47 o 
  12   4   9        2.99        6.93      4.41 o 
 -12   5   9        7.91        7.76      4.66 o 
 -11   5   9        3.52       10.81      4.80 o 
 -10   5   9        2.87        7.37      4.60 o 
  -9   5   9        1.03        2.19      5.27 o 
  -8   5   9       26.09       23.47      5.82 o 
  -7   5   9      236.38      230.42     10.39 o 
  -6   5   9       34.55       34.27      6.61 o 
  -5   5   9        9.95       14.76      5.00 o 
  -4   5   9       61.27       32.20      5.47 o 
  -3   5   9       15.71        5.90      4.87 o 
  -2   5   9      236.19      228.88      8.60 o 
  -1   5   9       39.19       47.28      5.63 o 
   0   5   9       22.05       26.85      3.23 o 
   1   5   9       27.78       35.79      4.52 o 
   2   5   9       21.93       37.35      5.36 o 
   3   5   9       83.18       97.83      6.37 o 
   4   5   9      164.28      141.20      7.23 o 
   5   5   9       73.92       78.83      6.58 o 
   6   5   9      105.19      152.67      8.12 o 
   7   5   9       26.56       23.75      5.31 o 
   8   5   9        9.35       16.31      5.70 o 
   9   5   9       46.42       33.52      5.88 o 
  10   5   9       18.95       14.46      5.07 o 
  11   5   9        8.95        5.59      4.69 o 
  12   5   9       25.52       21.04      4.60 o 
 -11   6   9        5.60       12.80      4.53 o 
 -10   6   9        3.58        5.06      5.06 o 
  -9   6   9       16.20       30.54      5.97 o 
  -8   6   9        4.42        1.89      5.66 o 
  -7   6   9       44.24       37.37      6.31 o 
  -6   6   9      183.89      168.53      5.51 o 
  -5   6   9       50.23       60.93      6.81 o 
  -4   6   9       15.20        7.29      5.43 o 
  -3   6   9       49.79       25.31      5.64 o 
  -2   6   9       45.52       58.50      5.66 o 
  -1   6   9       16.91        4.86      4.83 o 
   0   6   9      201.03      182.92     11.94 o 
   1   6   9      432.44      465.33     11.49 o 
   2   6   9       51.45       74.53      6.06 o 
   3   6   9       10.41       19.56      4.93 o 
   4   6   9       86.40       66.60      6.16 o 
   5   6   9      244.03      233.73      9.32 o 
   6   6   9       99.17       92.18      7.51 o 
   7   6   9       33.09       28.01      5.67 o 
   8   6   9       60.22       59.10      6.40 o 
   9   6   9        3.45       10.24      4.51 o 
  10   6   9        7.50        0.50      4.86 o 
  11   6   9        1.17        0.24      4.59 o 
 -11   7   9       17.63       24.30      4.59 o 
 -10   7   9        1.60        2.36      4.75 o 
  -9   7   9        1.91        0.29      4.94 o 
  -8   7   9       12.14        7.17      5.70 o 
  -7   7   9       36.05       23.16      6.01 o 
  -6   7   9       52.25       26.88      6.75 o 
  -5   7   9       93.84       77.03      7.02 o 
  -4   7   9       47.16       40.17      6.38 o 
  -3   7   9       12.32       13.16      5.43 o 
  -2   7   9       60.72       63.99      6.32 o 
  -1   7   9       63.87       47.77      6.05 o 
   0   7   9       19.58       25.23      3.65 o 
   1   7   9        4.47        1.40      5.36 o 
   2   7   9        1.64        4.11      4.91 o 
   3   7   9      141.53      144.01      7.99 o 
   4   7   9        6.59       24.78      5.55 o 
   5   7   9       91.95       99.51      7.37 o 
   6   7   9        3.08       10.38      5.16 o 
   7   7   9       59.16       58.97      6.43 o 
   8   7   9       19.57       23.14      5.30 o 
   9   7   9        2.59        4.82      5.06 o 
  10   7   9        5.32       11.84      4.69 o 
 -10   8   9        2.07        9.47      4.12 o 
  -9   8   9        5.03        6.14      4.86 o 
  -8   8   9        6.45        8.78      4.94 o 
  -7   8   9        2.02        5.57      5.57 o 
  -6   8   9       45.82       42.99      6.74 o 
  -5   8   9       33.33       22.61      5.45 o 
  -4   8   9       23.84       17.68      5.43 o 
  -3   8   9        7.75        8.49      5.34 o 
  -2   8   9       23.71       31.42      6.15 o 
  -1   8   9       81.99       93.21      7.47 o 
   0   8   9      205.33      189.13      7.26 o 
   1   8   9      124.56      144.87      7.55 o 
   2   8   9       79.04       70.59      6.33 o 
   3   8   9       90.02       85.46      7.12 o 
   4   8   9        2.41        2.09      5.30 o 
   5   8   9       26.19       19.47      5.73 o 
   6   8   9        3.27        7.61      5.06 o 
   7   8   9        4.42       10.69      5.26 o 
   8   8   9        2.20        0.27      5.41 o 
   9   8   9        4.19        7.15      4.51 o 
  10   8   9        4.65        5.71      4.52 o 
  -9   9   9        0.26       12.02      4.06 o 
  -8   9   9        4.02        0.80      4.80 o 
  -7   9   9       12.84       11.45      5.34 o 
  -6   9   9        3.85        1.94      5.66 o 
  -5   9   9        0.92        6.59      5.17 o 
  -4   9   9        2.67        5.44      5.09 o 
  -3   9   9       46.18       41.13      6.66 o 
  -2   9   9       18.23       18.26      5.89 o 
  -1   9   9       11.18       21.46      5.13 o 
   0   9   9       42.72       45.64      4.62 o 
   1   9   9       23.96       32.36      5.49 o 
   2   9   9        5.86       12.15      5.64 o 
   3   9   9       22.60       23.77      6.04 o 
   4   9   9        1.38        2.74      5.00 o 
   5   9   9       23.46       27.65      5.40 o 
   6   9   9        6.34        7.74      4.64 o 
   7   9   9        5.28        8.84      4.92 o 
   8   9   9       12.50       12.20      4.82 o 
   9   9   9        7.18        3.95      4.62 o 
  -8  10   9       10.33        6.65      4.83 o 
  -7  10   9        0.61        5.19      5.19 o 
  -6  10   9        4.00        5.36      5.23 o 
  -5  10   9        0.28        5.73      4.93 o 
  -4  10   9       19.11       23.35      5.86 o 
  -3  10   9       15.39       10.44      6.09 o 
  -2  10   9        4.56        0.83      5.28 o 
  -1  10   9        0.75        2.18      4.97 o 
   0  10   9        7.18       10.10      3.57 o 
   1  10   9        7.04        9.39      5.47 o 
   2  10   9        2.20        3.34      5.19 o 
   3  10   9        8.82       14.77      5.10 o 
   4  10   9        2.41        5.07      5.07 o 
   5  10   9        0.61        0.00      4.69 o 
   6  10   9        9.00       11.51      4.90 o 
   7  10   9        2.45        1.00      4.54 o 
   8  10   9        1.80        3.04      4.48 o 
  -6  11   9        2.91        1.49      5.04 o 
  -5  11   9        5.63        9.67      4.92 o 
  -4  11   9       18.75       17.93      5.68 o 
  -3  11   9        8.78        1.64      4.80 o 
  -2  11   9        6.70        9.58      5.32 o 
  -1  11   9        6.83        2.20      5.42 o 
   0  11   9        0.40        4.82      3.73 o 
   1  11   9        5.55        5.29      4.91 o 
   2  11   9        0.81        0.29      5.41 o 
   3  11   9        0.49        1.38      4.63 o 
   4  11   9        0.98        3.52      4.48 o 
   5  11   9        2.60        0.53      4.63 o 
   6  11   9        6.72        4.45      5.02 o 
  -4  12   9        3.40        2.00      4.38 o 
  -3  12   9       11.59       14.63      5.20 o 
  -2  12   9        0.06        4.73      4.97 o 
  -1  12   9        0.50        0.26      4.76 o 
   0  12   9        5.36        4.37      3.46 o 
   1  12   9        3.62        0.00      5.21 o 
   2  12   9       12.27        1.06      5.46 o 
   3  12   9        6.96        5.98      4.93 o 
   4  12   9        0.56        3.23      4.55 o 
 -12   0  10        0.01        4.83      4.83 o 
 -11   0  10        0.07        3.57      5.20 o 
 -10   0  10        0.07        5.01      5.85 o 
  -9   0  10      147.63      153.74      9.53 o 
  -8   0  10      333.73      346.61     12.12 o 
  -7   0  10       88.54       70.29      7.13 o 
  -6   0  10       13.26       16.73      5.88 o 
  -5   0  10      354.43      383.28     11.01 o 
  -4   0  10       33.70       50.23      5.71 o 
  -3   0  10      129.05      188.47      7.57 o 
  -2   0  10        2.52        2.07      3.73 o 
  -1   0  10        7.74        0.93      3.71 o 
   0   0  10        0.17        1.79      6.15 o 
   1   0  10      512.89      478.06     10.30 o 
   2   0  10      143.97      133.90      6.48 o 
   3   0  10       21.22       11.47      3.86 o 
   4   0  10       16.73       17.31      4.25 o 
   5   0  10       81.16       75.89      5.86 o 
   6   0  10       18.72       37.34      5.10 o 
   7   0  10       13.79       14.87      5.70 o 
   8   0  10        0.88        4.46      5.19 o 
   9   0  10      116.38       88.03      5.05 o 
  10   0  10        5.15        5.21      5.71 o 
  11   0  10       34.05       31.37      4.69 o 
  12   0  10        0.37        0.25      4.21 o 
 -12   1  10        1.74        5.13      5.13 o 
 -11   1  10        4.15        3.26      5.09 o 
 -10   1  10       13.74       23.87      5.96 o 
  -9   1  10       35.46       45.47      6.66 o 
  -8   1  10        5.05       10.59      6.09 o 
  -7   1  10       71.37       84.20      7.20 o 
  -6   1  10      195.35      212.95      9.27 o 
  -5   1  10       14.88       11.55      5.28 o 
  -4   1  10      333.90      324.90      9.99 o 
  -3   1  10      276.44      303.13      9.50 o 
  -2   1  10       31.45       37.68      4.81 o 
  -1   1  10      227.00      192.48      7.48 o 
   0   1  10       33.63       39.78      3.70 o 
   1   1  10       33.50       40.45      4.27 o 
   2   1  10      372.43      412.73     10.00 o 
   3   1  10      285.31      262.06      8.28 o 
   4   1  10       18.96        2.79      4.32 o 
   5   1  10       52.25       56.45      5.65 o 
   6   1  10       20.90       14.95      4.87 o 
   7   1  10      229.80      245.62      9.72 o 
   8   1  10       32.65       19.38      6.25 o 
   9   1  10       12.16       14.53      5.49 o 
  10   1  10       15.55       21.95      5.46 o 
  11   1  10        9.41       11.72      4.53 o 
  12   1  10        1.03        0.46      4.37 o 
 -12   2  10        5.15        1.01      4.75 o 
 -11   2  10        1.06       10.26      4.44 o 
 -10   2  10        1.69        1.11      5.48 o 
  -9   2  10       81.31      101.30      7.94 o 
  -8   2  10       42.18       48.02      6.69 o 
  -7   2  10       39.88       48.67      6.35 o 
  -6   2  10      270.46      294.98     10.73 o 
  -5   2  10      265.09      268.61     10.05 o 
  -4   2  10       23.20       15.65      4.97 o 
  -3   2  10       17.52       19.79      4.57 o 
  -2   2  10       27.14       37.76      5.16 o 
  -1   2  10       66.56       47.79      5.89 o 
   0   2  10       17.02        7.67     11.91 o 
   1   2  10       37.34       48.29      4.55 o 
   2   2  10      241.20      240.73      8.29 o 
   3   2  10      281.63      275.06      8.95 o 
   4   2  10      136.76      153.18      7.47 o 
   5   2  10       46.22       24.03      4.96 o 
   6   2  10       36.47       44.90      5.65 o 
   7   2  10       41.11       33.23      5.15 o 
   8   2  10       96.40      104.81      7.42 o 
   9   2  10        3.96       13.29      5.29 o 
  10   2  10       15.45       12.27      5.56 o 
  11   2  10       17.76       10.11      5.14 o 
  12   2  10        2.38        4.27      4.27 o 
 -12   3  10        2.99        1.48      4.66 o 
 -11   3  10        0.05        2.65      4.93 o 
 -10   3  10        1.31        3.85      5.06 o 
  -9   3  10        0.20        5.44      5.44 o 
  -8   3  10      112.30      120.74      7.98 o 
  -7   3  10       63.10       72.23      6.99 o 
  -6   3  10        7.80       13.94      5.21 o 
  -5   3  10       22.30       28.04      5.21 o 
  -4   3  10      123.98      132.26      7.52 o 
  -3   3  10      472.28      546.02     12.16 o 
  -2   3  10       47.81       39.08      4.85 o 
  -1   3  10      164.52      161.15      7.39 o 
   0   3  10      137.09      113.88      4.50 o 
   1   3  10      159.15      127.94      6.79 o 
   2   3  10      106.68      126.20      6.87 o 
   3   3  10       62.76       40.03      5.16 o 
   4   3  10      188.10      211.25      8.67 o 
   5   3  10       80.39       71.67      6.64 o 
   6   3  10       45.34       59.95      5.99 o 
   7   3  10        1.93        4.85      4.85 o 
   8   3  10        4.32       12.09      4.73 o 
   9   3  10       39.01       36.05      6.48 o 
  10   3  10        2.84        0.77      4.64 o 
  11   3  10        6.18        5.48      5.16 o 
  12   3  10        4.67       14.55      4.26 o 
 -11   4  10        4.84        5.22      4.92 o 
 -10   4  10        1.58        1.36      5.59 o 
  -9   4  10       34.69       29.49      6.13 o 
  -8   4  10       13.04        4.62      5.57 o 
  -7   4  10       80.66       86.75      7.23 o 
  -6   4  10       11.88       12.03      5.39 o 
  -5   4  10      123.14      146.89      8.18 o 
  -4   4  10       14.55       19.31      5.05 o 
  -3   4  10        3.52        3.69      4.38 o 
  -2   4  10       73.26       47.22      5.44 o 
  -1   4  10       94.66       94.56      6.40 o 
   0   4  10       41.93       49.60      4.53 o 
   1   4  10      149.26      137.58      7.17 o 
   2   4  10       16.33        0.65      4.04 o 
   3   4  10      250.07      254.57      8.79 o 
   4   4  10      103.37      153.13      7.72 o 
   5   4  10      215.74      175.29      8.59 o 
   6   4  10       11.83        6.78      5.15 o 
   7   4  10       35.42       17.84      4.98 o 
   8   4  10       12.68        9.56      5.19 o 
   9   4  10        0.60        3.90      5.44 o 
  10   4  10       17.23        9.73      5.26 o 
  11   4  10        3.76        3.17      4.71 o 
 -11   5  10        7.88        1.02      4.99 o 
 -10   5  10        5.31        4.59      5.46 o 
  -9   5  10        5.00        9.39      5.30 o 
  -8   5  10       22.55       18.69      6.56 o 
  -7   5  10       28.83       31.09      6.39 o 
  -6   5  10      208.64      209.44     10.44 o 
  -5   5  10        0.94        1.49      4.99 o 
  -4   5  10       61.63       80.49      6.64 o 
  -3   5  10      122.85      122.68      7.83 o 
  -2   5  10      155.99      188.87      8.00 o 
  -1   5  10       65.31       61.24      5.58 o 
   0   5  10      115.56      135.99      5.05 o 
   1   5  10       94.35      102.07      6.68 o 
   2   5  10      134.84      122.26      7.34 o 
   3   5  10       13.29       38.85      5.58 o 
   4   5  10      351.79      424.91     11.99 o 
   5   5  10       14.76        1.88      5.17 o 
   6   5  10        0.08        5.68      5.30 o 
   7   5  10       42.07       37.38      6.18 o 
   8   5  10       14.23       12.95      5.66 o 
   9   5  10       20.58       25.89      5.48 o 
  10   5  10        6.92        7.30      4.79 o 
  11   5  10        1.49        6.10      4.30 o 
 -10   6  10        4.68        0.54      5.20 o 
  -9   6  10        3.67       15.37      4.99 o 
  -8   6  10        7.33       15.51      5.28 o 
  -7   6  10       34.47       29.02      5.52 o 
  -6   6  10       76.76       67.48      5.69 o 
  -5   6  10       37.59       34.77      6.46 o 
  -4   6  10       17.76        5.53      5.53 o 
  -3   6  10        0.97        5.28      5.28 o 
  -2   6  10       50.19       46.62      6.23 o 
  -1   6  10       40.13       23.90      5.41 o 
   0   6  10       47.13       23.24      3.83 o 
   1   6  10       17.53        1.42      5.13 o 
   2   6  10       35.98       35.22      5.46 o 
   3   6  10        9.10       15.28      5.18 o 
   4   6  10       55.29       40.61      6.12 o 
   5   6  10       99.40      120.69      7.73 o 
   6   6  10       41.43       39.81      5.99 o 
   7   6  10        0.04        5.57      5.57 o 
   8   6  10       15.03       11.68      5.95 o 
   9   6  10        2.73        8.42      4.16 o 
  10   6  10        6.62        4.86      4.90 o 
 -10   7  10        3.61        7.04      4.43 o 
  -9   7  10        0.51        5.36      4.91 o 
  -8   7  10       28.95       38.34      6.55 o 
  -7   7  10       10.07        2.50      5.87 o 
  -6   7  10        9.34        6.60      6.06 o 
  -5   7  10       24.70       36.43      5.46 o 
  -4   7  10       23.11       35.74      6.01 o 
  -3   7  10        6.74       15.82      5.17 o 
  -2   7  10       12.12        8.84      4.96 o 
  -1   7  10        3.25        3.92      5.07 o 
   0   7  10       61.61       69.97      6.24 o 
   1   7  10       55.46       43.23      6.14 o 
   2   7  10      195.84      193.21      9.55 o 
   3   7  10        1.78        1.31      5.17 o 
   4   7  10      161.56      156.55      8.64 o 
   5   7  10        8.66        9.67      5.69 o 
   6   7  10       79.83       70.11      6.73 o 
   7   7  10        4.99        2.87      4.77 o 
   8   7  10        1.18        0.27      4.60 o 
   9   7  10        4.49        3.72      4.38 o 
  10   7  10        3.07        3.93      4.31 o 
  -9   8  10        4.15        0.26      4.52 o 
  -8   8  10        3.92        2.97      5.10 o 
  -7   8  10       10.62        0.29      5.90 o 
  -6   8  10        2.77        5.55      5.88 o 
  -5   8  10       44.35       58.02      7.03 o 
  -4   8  10       11.69        7.65      5.37 o 
  -3   8  10       22.98       14.01      5.13 o 
  -2   8  10       23.00       51.83      6.47 o 
  -1   8  10       12.70       12.73      5.07 o 
   0   8  10        4.37        2.51      8.96 o 
   1   8  10        2.42       19.36      5.74 o 
   2   8  10       88.95      107.63      8.33 o 
   3   8  10        2.99        4.98      5.45 o 
   4   8  10        1.71        1.11      5.22 o 
   5   8  10       12.89       14.35      5.43 o 
   6   8  10       19.97        5.87      5.47 o 
   7   8  10        5.56        1.30      5.07 o 
   8   8  10        5.27        7.31      4.26 o 
   9   8  10        0.03        1.89      4.16 o 
  -8   9  10        2.80        3.31      4.53 o 
  -7   9  10        1.63        5.34      4.53 o 
  -6   9  10       10.21        0.28      5.28 o 
  -5   9  10        9.93        4.15      5.68 o 
  -4   9  10        1.97        2.78      5.28 o 
  -3   9  10       13.22        0.56      5.27 o 
  -2   9  10       40.70       30.30      6.57 o 
  -1   9  10       13.34       20.89      6.03 o 
   0   9  10       10.34       13.42      8.16 o 
   1   9  10       20.88       20.74      5.86 o 
   2   9  10        2.30        8.70      4.84 o 
   3   9  10       16.28       16.67      5.51 o 
   4   9  10        6.28        2.52      5.33 o 
   5   9  10        0.22        1.10      4.98 o 
   6   9  10        5.60       11.70      5.08 o 
   7   9  10        4.69        0.25      5.05 o 
   8   9  10        2.63        1.20      4.71 o 
  -7  10  10        6.72        1.75      4.62 o 
  -6  10  10        5.38        7.80      5.08 o 
  -5  10  10        0.38        0.80      5.19 o 
  -4  10  10        3.16        6.81      5.12 o 
  -3  10  10       10.32       10.16      6.13 o 
  -2  10  10       19.42       18.20      5.69 o 
  -1  10  10        1.84        5.02      5.02 o 
   0  10  10        7.00        3.95      3.80 o 
   1  10  10        5.72        0.27      5.51 o 
   2  10  10        0.18        1.42      5.26 o 
   3  10  10        2.85        3.68      5.45 o 
   4  10  10        9.07        9.44      5.42 o 
   5  10  10        4.24        7.78      4.59 o 
   6  10  10        0.06        2.56      4.60 o 
   7  10  10        0.99        1.68      4.56 o 
  -5  11  10       14.87        9.74      4.51 o 
  -4  11  10       11.53        9.59      5.31 o 
  -3  11  10        0.53        5.23      5.23 o 
  -2  11  10        4.78       11.05      4.98 o 
  -1  11  10        8.39        3.53      5.55 o 
   0  11  10        4.94        3.33      3.67 o 
   1  11  10        1.93        3.04      4.91 o 
   2  11  10        0.28        5.23      4.74 o 
   3  11  10        1.42        4.35      4.78 o 
   4  11  10        3.60        0.53      4.40 o 
   5  11  10        1.22        1.76      4.59 o 
  -2  12  10       15.62       13.53      5.22 o 
  -1  12  10        3.53        1.53      4.55 o 
   0  12  10        0.37        3.24      3.31 o 
   1  12  10        5.61       10.34      4.40 o 
   2  12  10        0.83        4.85      4.52 o 
 -11   0  11       20.20       19.37      5.70 o 
 -10   0  11        9.66       17.15      5.23 o 
  -9   0  11       22.65       11.61      5.97 o 
  -8   0  11        2.88        5.57      5.75 o 
  -7   0  11      162.58      141.13      8.54 o 
  -6   0  11      241.13      248.00     10.11 o 
  -5   0  11       38.50       28.95      6.09 o 
  -4   0  11      216.32      164.75      8.11 o 
  -3   0  11       14.21       21.94      5.23 o 
  -2   0  11      297.05      274.41      4.63 o 
  -1   0  11      137.76      148.68      7.32 o 
   0   0  11       40.64       50.16      6.18 o 
   1   0  11      905.25      841.33     14.08 o 
   2   0  11        2.76       10.72      4.58 o 
   3   0  11       46.16       40.33      5.20 o 
   4   0  11        0.00       13.05      4.23 o 
   5   0  11       25.37       23.32      5.35 o 
   6   0  11       74.93       51.15      5.55 o 
   7   0  11       56.92       38.27      6.12 o 
   8   0  11       35.09       45.08      6.47 o 
   9   0  11      169.11      161.46      5.35 o 
  10   0  11        1.29        4.73      4.89 o 
  11   0  11        0.68        7.75      4.29 o 
 -11   1  11        5.67        4.78      5.50 o 
 -10   1  11        3.17        2.22      5.40 o 
  -9   1  11       19.02       23.40      5.74 o 
  -8   1  11       20.36       26.11      6.79 o 
  -7   1  11      183.33      180.62      9.39 o 
  -6   1  11      178.36      153.33      9.15 o 
  -5   1  11       96.09      102.07      7.85 o 
  -4   1  11      175.67      204.69      9.29 o 
  -3   1  11      198.73      165.19      8.56 o 
  -2   1  11       33.67       37.13      5.55 o 
  -1   1  11       40.19       33.06      5.26 o 
   0   1  11      334.48      326.03      7.17 o 
   1   1  11       82.02       55.47      5.48 o 
   2   1  11      252.44      258.34      8.75 o 
   3   1  11      371.59      404.97     11.12 o 
   4   1  11      175.88      175.76      8.17 o 
   5   1  11       20.07       19.28      5.12 o 
   6   1  11       71.09       86.02      6.97 o 
   7   1  11       68.08       76.78      6.92 o 
   8   1  11       57.48       60.56      7.38 o 
   9   1  11        7.51        2.67      5.21 o 
  10   1  11       10.02       10.78      5.60 o 
  11   1  11        8.94        3.98      4.75 o 
 -11   2  11        1.69        8.12      4.59 o 
 -10   2  11        9.69        2.20      5.36 o 
  -9   2  11        2.82        3.08      5.54 o 
  -8   2  11       36.55       28.61      6.53 o 
  -7   2  11       12.07        2.44      6.34 o 
  -6   2  11      126.62      109.40      8.16 o 
  -5   2  11      380.54      436.35     11.78 o 
  -4   2  11      325.14      315.60     10.99 o 
  -3   2  11       92.73       74.87      6.38 o 
  -2   2  11       10.65        4.61      4.80 o 
  -1   2  11      192.61      197.92      8.40 o 
   0   2  11       11.30        6.63      3.25 o 
   1   2  11       28.95       27.04      4.77 o 
   2   2  11      588.94      586.99     12.79 o 
   3   2  11      119.89       91.52      6.70 o 
   4   2  11      362.31      415.81     11.55 o 
   5   2  11      259.22      242.71      9.42 o 
   6   2  11       28.81       21.65      6.01 o 
   7   2  11       71.61       44.56      6.30 o 
   8   2  11       19.15       19.72      5.07 o 
   9   2  11        8.30        5.45      5.45 o 
  10   2  11        1.27        2.35      4.31 o 
  11   2  11        5.65        4.66      4.41 o 
 -11   3  11        0.48        6.17      4.53 o 
 -10   3  11       17.29       12.82      6.14 o 
  -9   3  11        6.64        5.01      5.65 o 
  -8   3  11        6.31       13.90      5.60 o 
  -7   3  11       37.94       47.38      6.82 o 
  -6   3  11       16.93       34.22      5.80 o 
  -5   3  11      193.85      157.87      8.69 o 
  -4   3  11        9.68       17.55      5.52 o 
  -3   3  11       28.46       13.86      5.43 o 
  -2   3  11       94.64       89.04      6.81 o 
  -1   3  11      107.50       88.49      6.48 o 
   0   3  11        9.03        3.83      3.29 o 
   1   3  11       70.27       52.82      6.02 o 
   2   3  11      121.42       81.87      6.94 o 
   3   3  11      422.53      523.86     13.00 o 
   4   3  11        8.46       17.98      5.35 o 
   5   3  11        8.92        4.22      5.51 o 
   6   3  11      145.19      184.14      9.46 o 
   7   3  11       27.29       27.08      5.80 o 
   8   3  11       20.78       30.20      5.92 o 
   9   3  11        1.67        7.99      5.08 o 
  10   3  11        1.16        2.83      4.82 o 
  11   3  11        6.80        3.60      4.65 o 
 -11   4  11        1.16        0.25      4.48 o 
 -10   4  11        2.15        1.34      5.07 o 
  -9   4  11        4.00        1.10      5.76 o 
  -8   4  11       13.81       16.46      5.49 o 
  -7   4  11        5.94        5.50      5.43 o 
  -6   4  11       14.35       11.49      5.93 o 
  -5   4  11       14.54       17.03      5.24 o 
  -4   4  11      117.47      134.31      7.92 o 
  -3   4  11      144.49      160.21      8.54 o 
  -2   4  11       71.90       69.14      6.37 o 
  -1   4  11      167.20      137.83      7.94 o 
   0   4  11       70.85       95.62      4.60 o 
   1   4  11       35.89       26.85      5.63 o 
   2   4  11       36.89       32.17      4.95 o 
   3   4  11      110.03      134.03      7.80 o 
   4   4  11      119.71      125.74      7.78 o 
   5   4  11      218.72      205.98      9.24 o 
   6   4  11        3.53        5.16      5.25 o 
   7   4  11       46.16       30.06      5.69 o 
   8   4  11        1.63        3.74      5.33 o 
   9   4  11        5.67        8.67      4.88 o 
  10   4  11       10.13        5.05      4.73 o 
  11   4  11        1.49        2.09      3.88 o 
 -10   5  11        2.43        7.59      4.72 o 
  -9   5  11        4.22        3.83      5.33 o 
  -8   5  11        0.50        4.48      5.26 o 
  -7   5  11       45.11       34.16      7.12 o 
  -6   5  11       32.79       37.31      6.28 o 
  -5   5  11       44.22       30.18      6.38 o 
  -4   5  11        4.68        2.58      4.90 o 
  -3   5  11       73.63       45.56      6.38 o 
  -2   5  11       64.17       54.05      6.50 o 
  -1   5  11      203.58      214.33      9.10 o 
   0   5  11       80.19       96.03      8.26 o 
   1   5  11       45.26       47.46      5.90 o 
   2   5  11       16.45       16.08      5.33 o 
   3   5  11       32.20       46.64      6.22 o 
   4   5  11       23.58       39.09      5.92 o 
   5   5  11      141.26      166.55      8.66 o 
   6   5  11       37.04       24.12      6.16 o 
   7   5  11       24.09       18.44      5.61 o 
   8   5  11       13.02        7.64      5.69 o 
   9   5  11        2.79        5.66      4.99 o 
  10   5  11        0.16        3.41      4.40 o 
 -10   6  11       10.49        7.01      4.92 o 
  -9   6  11        0.62        4.30      4.62 o 
  -8   6  11        0.12        4.15      4.87 o 
  -7   6  11        9.06        3.08      6.01 o 
  -6   6  11       37.34       32.68      6.31 o 
  -5   6  11       13.45       23.68      5.91 o 
  -4   6  11       17.59       24.32      5.70 o 
  -3   6  11        5.95        6.58      5.35 o 
  -2   6  11      137.26      124.07      8.29 o 
  -1   6  11       74.24       72.47      6.79 o 
   0   6  11       11.28       19.17      4.56 o 
   1   6  11       56.82       45.83      5.56 o 
   2   6  11        1.65        7.77      5.43 o 
   3   6  11       80.92       53.05      6.46 o 
   4   6  11        7.50        4.71      4.93 o 
   5   6  11        6.51        5.75      5.52 o 
   6   6  11       31.60       38.57      5.96 o 
   7   6  11        3.78        2.09      5.08 o 
   8   6  11       13.69        4.14      4.99 o 
   9   6  11       17.48       16.97      4.94 o 
  10   6  11       11.56        0.24      4.64 o 
  -9   7  11        3.00       10.80      4.50 o 
  -8   7  11        3.22        4.61      4.96 o 
  -7   7  11       13.58       21.37      5.77 o 
  -6   7  11        1.77        2.22      5.18 o 
  -5   7  11        0.27        5.55      5.55 o 
  -4   7  11       14.14       19.02      6.06 o 
  -3   7  11       26.47        3.56      4.89 o 
  -2   7  11        4.77        4.82      5.12 o 
  -1   7  11       53.54       65.73      6.43 o 
   0   7  11       35.88       47.90      8.21 o 
   1   7  11       67.76       69.15      6.63 o 
   2   7  11       12.15       30.61      5.93 o 
   3   7  11       44.81       49.86      6.55 o 
   4   7  11        1.42        3.31      4.97 o 
   5   7  11       16.48       43.64      5.85 o 
   6   7  11        9.20        5.59      5.04 o 
   7   7  11       10.31        6.28      5.30 o 
   8   7  11        0.35        1.76      4.70 o 
   9   7  11        2.31        2.63      4.24 o 
  -8   8  11        4.85        7.75      4.83 o 
  -7   8  11        7.83       15.40      5.16 o 
  -6   8  11       12.52        4.16      5.41 o 
  -5   8  11        9.13        2.24      5.84 o 
  -4   8  11        5.12        1.68      5.40 o 
  -3   8  11        7.46       23.91      4.98 o 
  -2   8  11        3.01        6.05      4.80 o 
  -1   8  11        2.34        8.13      5.48 o 
   0   8  11       13.27       17.98      4.49 o 
   1   8  11       34.73       22.27      5.42 o 
   2   8  11       26.02       18.86      5.79 o 
   3   8  11        5.87        8.90      5.17 o 
   4   8  11        3.05        0.28      5.41 o 
   5   8  11        8.61        1.38      5.59 o 
   6   8  11        8.36       14.12      4.44 o 
   7   8  11        1.71        6.16      4.83 o 
   8   8  11        0.58        6.29      4.20 o 
  -7   9  11        5.69       12.23      4.54 o 
  -6   9  11        6.00       10.92      4.63 o 
  -5   9  11       14.05       13.95      5.85 o 
  -4   9  11        1.88       11.65      5.26 o 
  -3   9  11        6.81        0.27      5.36 o 
  -2   9  11        0.07        3.35      4.91 o 
  -1   9  11       16.79       19.10      6.12 o 
   0   9  11        2.52        3.47      3.82 o 
   1   9  11        6.53        7.10      5.01 o 
   2   9  11        2.97        5.47      5.66 o 
   3   9  11        2.34        7.78      5.27 o 
   4   9  11        0.98       14.13      4.80 o 
   5   9  11        8.18        7.90      5.30 o 
   6   9  11        0.68        1.03      4.89 o 
   7   9  11        2.40        8.78      4.47 o 
  -6  10  11        2.44        4.42      4.76 o 
  -5  10  11        4.16        5.41      4.71 o 
  -4  10  11        7.07        9.58      5.25 o 
  -3  10  11        2.78        0.54      5.75 o 
  -2  10  11       10.85       12.03      5.08 o 
  -1  10  11       10.79        5.23      5.20 o 
   0  10  11        0.77        1.80      3.55 o 
   1  10  11        0.32        0.58      4.99 o 
   2  10  11        1.83        3.11      4.86 o 
   3  10  11        0.39        4.79      4.79 o 
   4  10  11        2.51        5.46      4.45 o 
   5  10  11        0.18        2.85      4.87 o 
   6  10  11        1.22        4.87      4.31 o 
  -4  11  11        3.10        5.07      5.07 o 
  -3  11  11       34.32       34.65      4.79 o 
  -2  11  11        9.44       12.45      5.27 o 
  -1  11  11        1.01        2.09      5.16 o 
   0  11  11        2.93        1.46      3.35 o 
   1  11  11        1.54       10.21      4.32 o 
   2  11  11        5.49        0.28      4.88 o 
   3  11  11        0.14        1.83      4.39 o 
 -11   0  12        1.04        4.97      4.97 o 
 -10   0  12       10.31        1.11      5.52 o 
  -9   0  12       11.51        9.77      5.96 o 
  -8   0  12        8.37        7.49      6.71 o 
  -7   0  12        0.04        5.11      6.25 o 
  -6   0  12       34.42       38.80      6.77 o 
  -5   0  12      115.63      119.53      8.34 o 
  -4   0  12       96.32      140.28      8.61 o 
  -3   0  12       82.93      115.55      7.77 o 
  -2   0  12       72.97       73.93      6.57 o 
  -1   0  12       21.69       10.19      5.40 o 
   0   0  12       95.08       68.37      8.65 o 
   1   0  12      463.23      432.51     11.26 o 
   2   0  12       51.59       57.60      6.59 o 
   3   0  12      253.14      269.56     10.03 o 
   4   0  12       22.18       21.27      5.26 o 
   5   0  12       95.18      117.13      7.42 o 
   6   0  12       28.01       28.95      5.29 o 
   7   0  12        4.54        7.51      5.07 o 
   8   0  12       12.94        9.51      5.44 o 
   9   0  12        8.53        5.18      5.18 o 
  10   0  12        0.06        2.06      4.84 o 
  11   0  12        0.13        1.67      4.17 o 
 -11   1  12        3.56        1.01      5.11 o 
 -10   1  12        6.57        4.93      5.50 o 
  -9   1  12       10.96        3.40      5.92 o 
  -8   1  12       13.07       10.89      6.12 o 
  -7   1  12        4.71        3.41      5.68 o 
  -6   1  12        9.85       21.20      5.86 o 
  -5   1  12       48.32       33.51      6.96 o 
  -4   1  12      198.45      239.79     10.51 o 
  -3   1  12      142.31       95.89      7.70 o 
  -2   1  12      111.10      152.92      8.39 o 
  -1   1  12      114.43      145.55      8.54 o 
   0   1  12      261.82      284.50      7.22 o 
   1   1  12       28.17       41.12      5.69 o 
   2   1  12      428.48      507.51     12.73 o 
   3   1  12      257.89      248.32      9.79 o 
   4   1  12       22.30       14.59      5.22 o 
   5   1  12        9.61       16.39      5.04 o 
   6   1  12        6.85        0.79      5.24 o 
   7   1  12       44.76       51.21      6.66 o 
   8   1  12        3.02        2.72      5.02 o 
   9   1  12        9.72       10.26      5.23 o 
  10   1  12        4.18        3.11      4.39 o 
  11   1  12        5.42        4.57      4.57 o 
 -10   2  12        1.89        0.55      5.15 o 
  -9   2  12        0.49       11.29      5.08 o 
  -8   2  12        0.28       10.28      5.20 o 
  -7   2  12        5.38        8.22      5.84 o 
  -6   2  12       51.20       77.92      7.58 o 
  -5   2  12       87.38       86.65      7.71 o 
  -4   2  12        5.11        8.60      6.02 o 
  -3   2  12      213.69      222.73      9.81 o 
  -2   2  12        6.57        8.52      4.93 o 
  -1   2  12      185.59      165.50      8.86 o 
   0   2  12      185.33      216.86      6.64 o 
   1   2  12      281.23      278.60     10.01 o 
   2   2  12       11.30       16.50      5.37 o 
   3   2  12       39.94       43.51      6.27 o 
   4   2  12      195.27      225.05      9.71 o 
   5   2  12      129.81      127.84      7.83 o 
   6   2  12       25.26       22.87      6.18 o 
   7   2  12       17.68        1.37      5.79 o 
   8   2  12       34.17       29.88      5.63 o 
   9   2  12        2.81        1.87      5.01 o 
  10   2  12        2.27        3.34      4.49 o 
 -10   3  12        3.20        6.35      4.88 o 
  -9   3  12        2.00        5.56      4.84 o 
  -8   3  12        6.83        5.81      5.81 o 
  -7   3  12       83.46       69.51      7.93 o 
  -6   3  12       61.99       63.11      7.54 o 
  -5   3  12       14.53       13.91      6.18 o 
  -4   3  12      130.40      155.78      8.74 o 
  -3   3  12      198.01      224.52     10.14 o 
  -2   3  12      113.66      122.89      8.26 o 
  -1   3  12      143.56      115.41      8.48 o 
   0   3  12       58.58       74.27      9.06 o 
   1   3  12       89.45       90.78      7.02 o 
   2   3  12        4.66        6.56      5.64 o 
   3   3  12       68.08       78.62      7.23 o 
   4   3  12      282.07      349.42     11.56 o 
   5   3  12       72.22       59.00      7.22 o 
   6   3  12       35.60       47.83      6.63 o 
   7   3  12       37.38       19.74      6.02 o 
   8   3  12        2.98        2.72      5.12 o 
   9   3  12        4.19        0.27      5.16 o 
  10   3  12        3.04        5.26      4.53 o 
 -10   4  12        0.14        5.04      5.04 o 
  -9   4  12        2.14        1.10      5.20 o 
  -8   4  12        5.61       11.85      5.49 o 
  -7   4  12       10.51        6.82      5.65 o 
  -6   4  12        1.37        7.58      5.31 o 
  -5   4  12       27.65       27.85      6.28 o 
  -4   4  12       51.11       21.52      6.56 o 
  -3   4  12      210.22      202.21      9.44 o 
  -2   4  12       71.12       92.58      7.40 o 
  -1   4  12      127.22      160.40      8.45 o 
   0   4  12        0.21        0.05      5.65 o 
   1   4  12       88.67       96.57      7.51 o 
   2   4  12       36.63       22.93      5.71 o 
   3   4  12      109.27      104.00      7.67 o 
   4   4  12        1.72        1.55      5.34 o 
   5   4  12       90.91       58.15      7.59 o 
   6   4  12        5.42        5.44      4.77 o 
   7   4  12       19.44       22.04      5.80 o 
   8   4  12        5.05        3.76      5.63 o 
   9   4  12        2.00        1.04      4.52 o 
  10   4  12        4.71        5.55      4.33 o 
  -9   5  12        1.12        4.80      5.18 o 
  -8   5  12        0.87        0.00      5.46 o 
  -7   5  12        0.70        0.58      5.16 o 
  -6   5  12        4.75        1.68      5.75 o 
  -5   5  12        7.98        8.91      5.60 o 
  -4   5  12       23.37       14.50      5.34 o 
  -3   5  12        4.28        2.94      5.45 o 
  -2   5  12        3.90        4.25      5.27 o 
  -1   5  12      102.18      101.21      7.87 o 
   0   5  12        5.74        3.12      3.71 o 
   1   5  12       42.26       52.49      6.58 o 
   2   5  12       27.17       41.55      5.88 o 
   3   5  12        7.10        1.84      5.04 o 
   4   5  12       17.53       14.16      5.27 o 
   5   5  12        6.91       15.15      5.46 o 
   6   5  12       23.09       30.05      5.81 o 
   7   5  12        0.72        1.06      5.27 o 
   8   5  12       18.18       12.85      5.43 o 
   9   5  12       16.19        4.99      5.14 o 
  -9   6  12        6.60        2.82      4.95 o 
  -8   6  12        1.44        3.27      5.35 o 
  -7   6  12        1.48        0.57      5.04 o 
  -6   6  12        4.41        4.52      5.30 o 
  -5   6  12        7.47        6.18      5.24 o 
  -4   6  12        1.33        3.90      5.35 o 
  -3   6  12        8.14        3.88      5.31 o 
  -2   6  12       48.80       34.09      6.20 o 
  -1   6  12        1.79        5.27      5.27 o 
   0   6  12       25.24       30.45      4.27 o 
   1   6  12      134.43      112.36      5.13 o 
   2   6  12       11.13       12.55      5.66 o 
   3   6  12       21.99       30.23      5.88 o 
   4   6  12        7.22        5.42      5.16 o 
   5   6  12       11.32       17.96      5.11 o 
   6   6  12        3.93        9.60      5.55 o 
   7   6  12       19.10       16.00      5.00 o 
   8   6  12        2.23        3.81      5.06 o 
   9   6  12        2.27        3.09      4.71 o 
  -8   7  12        2.68        3.38      4.80 o 
  -7   7  12        2.97        0.00      4.89 o 
  -6   7  12        9.65        6.69      5.24 o 
  -5   7  12        8.23       13.53      5.44 o 
  -4   7  12        1.28        5.05      5.05 o 
  -3   7  12       11.39        8.47      5.76 o 
  -2   7  12        1.39        4.20      5.27 o 
  -1   7  12       53.79       63.41      7.17 o 
   0   7  12       30.00       18.03      4.28 o 
   1   7  12       16.69       10.78      5.45 o 
   2   7  12       27.70       47.99      6.50 o 
   3   7  12        5.46       10.11      5.44 o 
   4   7  12        3.85        5.31      5.31 o 
   5   7  12       15.16        6.80      5.66 o 
   6   7  12        0.52        3.19      5.32 o 
   7   7  12        5.20        7.15      4.71 o 
   8   7  12        1.87        3.87      4.48 o 
  -7   8  12        0.63        0.77      4.77 o 
  -6   8  12        2.73        5.54      5.54 o 
  -5   8  12        6.18        2.75      4.95 o 
  -4   8  12        8.56        3.65      5.45 o 
  -3   8  12        3.53       12.11      5.05 o 
  -2   8  12       11.37       13.48      5.15 o 
  -1   8  12        7.80        4.47      5.82 o 
   0   8  12       22.25       14.12      4.23 o 
   1   8  12        8.73       10.08      5.71 o 
   2   8  12       18.04       24.14      5.79 o 
   3   8  12        0.81        2.34      5.58 o 
   4   8  12        4.55        2.56      5.54 o 
   5   8  12       10.66        2.46      4.84 o 
   6   8  12        7.10       12.18      4.66 o 
   7   8  12        0.74        2.69      4.55 o 
  -6   9  12        4.30        4.28      4.61 o 
  -5   9  12        2.03        2.89      5.24 o 
  -4   9  12        5.89        0.81      5.42 o 
  -3   9  12       16.35       13.18      5.44 o 
  -2   9  12        3.78        9.67      5.29 o 
  -1   9  12        0.11        2.76      5.45 o 
   0   9  12       16.67       13.58      6.87 o 
   1   9  12        9.74       13.72      5.99 o 
   2   9  12        1.78        0.30      5.68 o 
   3   9  12        8.55       17.81      5.22 o 
   4   9  12        9.75       10.29      5.33 o 
   5   9  12        2.74        8.70      4.81 o 
   6   9  12        5.30       12.31      4.56 o 
  -4  10  12        5.10        4.04      5.25 o 
  -3  10  12       21.33       18.66      5.39 o 
  -2  10  12       13.94       16.11      5.18 o 
  -1  10  12       10.80       12.34      5.01 o 
   0  10  12        2.81        1.80      4.89 o 
   1  10  12       12.11        4.94      5.55 o 
   2  10  12       11.12       13.80      5.43 o 
   3  10  12       11.96       14.66      5.01 o 
   4  10  12        3.42        1.83      4.96 o 
 -10   0  13       11.84        4.49      5.53 o 
  -9   0  13       20.20       28.83      6.27 o 
  -8   0  13       30.51       16.63      6.83 o 
  -7   0  13       79.04       63.01      7.91 o 
  -6   0  13        0.35        6.06      6.06 o 
  -5   0  13        3.96       10.75      6.11 o 
  -4   0  13        6.49        5.89      5.89 o 
  -3   0  13       96.06      133.76      8.67 o 
  -2   0  13       28.94       24.97      7.09 o 
  -1   0  13        7.92        8.38      5.51 o 
   0   0  13      106.42      114.01      5.57 o 
   1   0  13      250.86      235.39      9.61 o 
   2   0  13        0.99        3.03      5.25 o 
   3   0  13       31.70       49.46      6.48 o 
   4   0  13       14.47       15.65      5.45 o 
   5   0  13        0.02        7.03      4.65 o 
   6   0  13        0.26        4.66      5.59 o 
   7   0  13        6.66        5.28      5.41 o 
   8   0  13        2.17        4.66      5.04 o 
   9   0  13        3.46        7.70      4.50 o 
  10   0  13        2.25        6.43      4.03 o 
 -10   1  13        0.03        3.40      5.23 o 
  -9   1  13        2.60        3.92      5.75 o 
  -8   1  13       24.71       21.43      6.80 o 
  -7   1  13       44.90       54.87      6.80 o 
  -6   1  13       52.81       55.84      7.50 o 
  -5   1  13      158.00      151.90      8.96 o 
  -4   1  13       10.56        6.17      6.17 o 
  -3   1  13       40.23       37.45      6.29 o 
  -2   1  13       29.92       25.38      6.47 o 
  -1   1  13      154.53      200.72      9.82 o 
   0   1  13      120.61      111.48      5.77 o 
   1   1  13       54.48       57.46      6.71 o 
   2   1  13       11.75       21.50      5.81 o 
   3   1  13      190.89      187.11      9.55 o 
   4   1  13        8.25       14.20      5.10 o 
   5   1  13       15.83       25.17      5.18 o 
   6   1  13       62.08       70.68      7.23 o 
   7   1  13        9.97        0.00      5.59 o 
   8   1  13        4.90        6.06      4.73 o 
   9   1  13        1.25        5.57      5.05 o 
  10   1  13        1.58        4.19      4.31 o 
 -10   2  13        4.09        3.59      4.91 o 
  -9   2  13        0.65        2.50      5.20 o 
  -8   2  13       10.91        6.03      5.89 o 
  -7   2  13       16.64       27.33      6.69 o 
  -6   2  13       96.23       89.22      8.64 o 
  -5   2  13       10.83       11.69      6.28 o 
  -4   2  13       85.52       77.32      7.92 o 
  -3   2  13       22.70       29.63      6.50 o 
  -2   2  13       35.35       44.29      5.91 o 
  -1   2  13       47.27       29.78      7.25 o 
   0   2  13      134.14      137.31      6.33 o 
   1   2  13       89.38       98.44      7.28 o 
   2   2  13      105.71      112.61      7.57 o 
   3   2  13       84.04       83.30      7.09 o 
   4   2  13        1.73        7.67      5.20 o 
   5   2  13       41.49       36.74      6.25 o 
   6   2  13       21.54       19.41      6.06 o 
   7   2  13        2.13        5.36      5.36 o 
   8   2  13        6.37        2.21      5.11 o 
   9   2  13        6.46        6.31      4.90 o 
  10   2  13        3.13        4.11      4.65 o 
  -9   3  13        6.48       16.19      4.85 o 
  -8   3  13        0.52        3.69      4.96 o 
  -7   3  13       17.29        4.35      6.30 o 
  -6   3  13        1.15        4.08      5.30 o 
  -5   3  13      127.78      113.71      8.89 o 
  -4   3  13       29.32       26.41      6.67 o 
  -3   3  13      157.10      157.14      9.57 o 
  -2   3  13      106.10      101.02      8.37 o 
  -1   3  13      201.16      217.21     10.06 o 
   0   3  13       19.87       17.94      6.08 o 
   1   3  13       40.61       43.99      6.83 o 
   2   3  13       65.59       50.24      7.07 o 
   3   3  13       24.15       35.95      5.89 o 
   4   3  13       12.52        6.98      5.98 o 
   5   3  13        6.54        0.85      6.02 o 
   6   3  13        8.40        1.98      5.71 o 
   7   3  13       34.18       29.92      5.85 o 
   8   3  13        8.63        2.45      5.28 o 
   9   3  13        1.05        4.63      4.72 o 
  -9   4  13        5.18        3.91      5.47 o 
  -8   4  13        2.53        0.00      5.21 o 
  -7   4  13       23.27       22.02      6.25 o 
  -6   4  13        3.87        4.91      6.08 o 
  -5   4  13       34.91       27.38      6.74 o 
  -4   4  13       24.42       20.02      5.93 o 
  -3   4  13       92.04       62.52      7.04 o 
  -2   4  13       62.08       72.31      7.47 o 
  -1   4  13       32.56       54.75      6.52 o 
   0   4  13       57.11       68.13      9.82 o 
   1   4  13       13.42       25.67      5.94 o 
   2   4  13       17.41       10.70      5.98 o 
   3   4  13       64.68       69.67      6.59 o 
   4   4  13       31.58       21.61      5.91 o 
   5   4  13        7.83       12.28      5.70 o 
   6   4  13       11.76       15.59      5.68 o 
   7   4  13        9.89       10.98      5.11 o 
   8   4  13       24.23       19.84      5.39 o 
   9   4  13        1.95        0.25      4.36 o 
  -8   5  13        0.52        2.70      4.92 o 
  -7   5  13        7.62       16.56      5.48 o 
  -6   5  13        9.74       10.01      5.80 o 
  -5   5  13       45.34       39.90      6.59 o 
  -4   5  13       58.06       57.63      7.34 o 
  -3   5  13       62.29       45.73      7.05 o 
  -2   5  13       32.39       24.38      5.82 o 
  -1   5  13       75.50       72.90      7.40 o 
   0   5  13       32.97       28.43      4.23 o 
   1   5  13        3.40        2.63      5.29 o 
   2   5  13        3.57        0.27      5.26 o 
   3   5  13        5.24        3.82      5.15 o 
   4   5  13        7.00       12.23      5.06 o 
   5   5  13       11.49        7.36      5.41 o 
   6   5  13        5.51        5.97      4.92 o 
   7   5  13        4.76        2.93      4.81 o 
   8   5  13        1.90        4.31      4.39 o 
  -8   6  13        0.78        6.17      4.67 o 
  -7   6  13        2.74        3.00      5.09 o 
  -6   6  13        3.78        6.16      5.56 o 
  -5   6  13       16.35       12.22      5.69 o 
  -4   6  13        9.60       19.96      5.39 o 
  -3   6  13        0.73        7.41      5.39 o 
  -2   6  13       34.16       51.41      6.11 o 
  -1   6  13       13.64       21.13      6.00 o 
   0   6  13        4.52        9.09      3.65 o 
   1   6  13       33.71       51.77      6.83 o 
   2   6  13        3.29       12.53      5.83 o 
   3   6  13       42.32       55.55      6.59 o 
   4   6  13        2.19        1.36      5.07 o 
   5   6  13       10.87        8.62      4.60 o 
   6   6  13        5.75        4.75      4.88 o 
   7   6  13        1.32        5.35      4.55 o 
   8   6  13       13.35        6.70      4.80 o 
  -7   7  13        1.31        2.06      4.88 o 
  -6   7  13        0.97        4.07      4.84 o 
  -5   7  13       10.19       15.57      5.42 o 
  -4   7  13        1.53        0.00      5.08 o 
  -3   7  13        0.35        1.71      5.08 o 
  -2   7  13       33.85       34.20      6.39 o 
  -1   7  13       22.97        7.60      5.53 o 
   0   7  13        0.66        0.94      4.92 o 
   1   7  13       14.00       19.62      5.36 o 
   2   7  13        5.80       21.35      5.55 o 
   3   7  13        4.51        2.07      5.27 o 
   4   7  13       12.31       22.93      5.19 o 
   5   7  13        6.40        0.27      5.36 o 
   6   7  13        0.04        4.59      4.59 o 
   7   7  13        2.52        4.60      4.70 o 
  -6   8  13        0.22        5.10      4.32 o 
  -5   8  13        0.80        5.32      5.19 o 
  -4   8  13        3.53        6.57      5.18 o 
  -3   8  13        1.17        1.66      5.46 o 
  -2   8  13        8.00        0.85      5.63 o 
  -1   8  13        6.19        2.50      5.45 o 
   0   8  13        2.13        7.65      3.57 o 
   1   8  13        7.79        9.53      5.51 o 
   2   8  13        6.74        2.37      5.24 o 
   3   8  13        1.19        5.37      5.37 o 
   4   8  13        4.45        6.12      5.04 o 
   5   8  13        4.48        4.82      4.82 o 
   6   8  13        6.21        4.84      4.84 o 
  -4   9  13        0.95        0.77      5.00 o 
  -3   9  13        0.31        8.94      4.59 o 
  -2   9  13        0.65       12.02      4.41 o 
  -1   9  13       14.11       19.40      5.12 o 
   0   9  13       14.05       16.12      4.65 o 
   1   9  13        5.15        1.67      5.67 o 
   2   9  13        2.55        0.00      4.69 o 
   3   9  13        4.03        3.04      5.18 o 
   4   9  13        0.29        2.64      4.79 o 
  -1  10  13        0.14        3.03      4.85 o 
   0  10  13        2.68        0.12      3.22 o 
   1  10  13        2.16        0.00      4.98 o 
  -9   0  14        0.30        5.11      5.22 o 
  -8   0  14       73.10       83.93      7.56 o 
  -7   0  14        0.32        4.99      5.75 o 
  -6   0  14       60.16       56.95      7.48 o 
  -5   0  14        6.78        1.48      6.51 o 
  -4   0  14       25.89       48.83      7.19 o 
  -3   0  14        0.34        3.49      5.84 o 
  -2   0  14        0.19        4.92      5.84 o 
  -1   0  14       21.06        5.09      6.27 o 
   0   0  14       31.22       32.88      9.90 o 
   1   0  14      141.76      133.28      7.77 o 
   2   0  14      115.52       82.60      7.44 o 
   3   0  14       17.96       36.61      5.90 o 
   4   0  14        0.10        2.22      5.27 o 
   5   0  14        5.82       11.87      5.02 o 
   6   0  14       14.66        1.99      5.54 o 
   7   0  14        1.98        3.35      4.58 o 
   8   0  14        3.64       12.41      5.00 o 
   9   0  14        0.26        4.62      4.62 o 
  -9   1  14       17.73       17.53      5.99 o 
  -8   1  14        4.96       22.93      5.48 o 
  -7   1  14       42.27       47.67      7.41 o 
  -6   1  14        9.73       13.02      5.85 o 
  -5   1  14       83.26       88.96      8.57 o 
  -4   1  14       15.72       27.65      5.95 o 
  -3   1  14       56.98       49.52      7.05 o 
  -2   1  14      119.46      129.23      8.38 o 
  -1   1  14       51.60       49.63      7.12 o 
   0   1  14       47.71       72.69      5.32 o 
   1   1  14        7.47        5.28      5.10 o 
   2   1  14       48.95       52.86      6.80 o 
   3   1  14       15.55       14.62      6.18 o 
   4   1  14       35.88       25.78      5.65 o 
   5   1  14       17.96       29.10      5.78 o 
   6   1  14       11.00        1.42      5.08 o 
   7   1  14        0.31       12.62      4.43 o 
   8   1  14        1.40        5.40      4.93 o 
   9   1  14       20.02       17.12      4.87 o 
  -9   2  14       35.76       45.97      6.19 o 
  -8   2  14       26.93       23.41      6.58 o 
  -7   2  14        4.50        7.82      5.87 o 
  -6   2  14       84.77       90.15      8.33 o 
  -5   2  14        2.80        0.86      5.82 o 
  -4   2  14       63.39       54.63      7.24 o 
  -3   2  14       41.97       29.02      6.89 o 
  -2   2  14       51.74       42.54      6.53 o 
  -1   2  14      112.49      111.84      8.57 o 
   0   2  14      134.39      137.50      6.26 o 
   1   2  14       75.28       61.97      7.02 o 
   2   2  14       29.92       24.55      5.76 o 
   3   2  14       28.78       27.25      6.09 o 
   4   2  14       25.14       25.79      5.62 o 
   5   2  14        8.70       12.98      6.21 o 
   6   2  14       10.77        0.58      5.61 o 
   7   2  14        2.74        3.65      5.24 o 
   8   2  14        0.22        2.13      4.93 o 
  -8   3  14       22.72       14.43      6.25 o 
  -7   3  14       34.96       35.11      6.80 o 
  -6   3  14        2.53        6.22      6.22 o 
  -5   3  14       16.34       10.95      6.98 o 
  -4   3  14      111.23      130.82      8.57 o 
  -3   3  14       10.00       22.87      6.48 o 
  -2   3  14       17.45       19.10      6.25 o 
  -1   3  14       50.27       57.49      6.83 o 
   0   3  14       42.05       33.61      4.80 o 
   1   3  14      148.23      168.78      9.53 o 
   2   3  14       29.90       29.04      6.48 o 
   3   3  14        5.12        3.78      5.84 o 
   4   3  14       11.86       14.85      6.47 o 
   5   3  14        1.51        3.20      5.50 o 
   6   3  14       26.70       27.68      6.63 o 
   7   3  14        9.35        9.67      5.24 o 
   8   3  14        6.85        4.45      4.96 o 
  -8   4  14       13.33        3.94      5.49 o 
  -7   4  14       15.75       20.36      5.81 o 
  -6   4  14        1.72        0.88      5.62 o 
  -5   4  14        8.65        0.00      5.83 o 
  -4   4  14        2.62        7.36      5.96 o 
  -3   4  14      100.93       94.95      8.28 o 
  -2   4  14       13.48       15.56      6.38 o 
  -1   4  14        1.12        5.52      5.45 o 
   0   4  14       60.93       59.68      5.28 o 
   1   4  14       35.57       44.17      7.10 o 
   2   4  14        4.64        3.11      5.40 o 
   3   4  14        4.87       11.48      5.28 o 
   4   4  14        4.59        4.30      5.97 o 
   5   4  14       22.70       33.28      5.84 o 
   6   4  14        5.42        0.28      4.99 o 
   7   4  14       11.54       14.72      5.06 o 
   8   4  14        0.65        0.50      4.66 o 
  -7   5  14        5.51        4.83      5.51 o 
  -6   5  14        7.97        1.12      5.64 o 
  -5   5  14       34.73       39.96      6.38 o 
  -4   5  14       40.32       31.34      6.66 o 
  -3   5  14        3.14        0.28      5.79 o 
  -2   5  14       20.11       17.35      6.00 o 
  -1   5  14       20.30       26.12      5.99 o 
   0   5  14        0.70        0.46      6.15 o 
   1   5  14        2.73        3.68      5.60 o 
   2   5  14       32.53       49.69      6.48 o 
   3   5  14       15.22        5.07      5.07 o 
   4   5  14       42.59       51.25      6.72 o 
   5   5  14        5.62        4.64      5.42 o 
   6   5  14        2.57        0.55      4.83 o 
   7   5  14       14.35       13.98      4.62 o 
  -6   6  14       19.86       21.53      5.29 o 
  -5   6  14       11.88       11.98      5.92 o 
  -4   6  14       15.66       17.01      5.83 o 
  -3   6  14        7.05       12.33      5.61 o 
  -2   6  14        0.29        7.21      5.49 o 
  -1   6  14        4.43        0.85      5.37 o 
   0   6  14        1.74        3.11      7.17 o 
   1   6  14        6.14        7.79      4.79 o 
   2   6  14        0.97        2.11      5.58 o 
   3   6  14       26.27       25.77      5.69 o 
   4   6  14       12.90       27.90      5.53 o 
   5   6  14        9.54       15.99      4.93 o 
   6   6  14       14.25       10.61      4.95 o 
  -5   7  14        4.72       11.68      4.87 o 
  -4   7  14        0.90        0.56      4.71 o 
  -3   7  14        4.03        1.39      5.30 o 
  -2   7  14        0.83        7.89      5.19 o 
  -1   7  14        5.12        6.17      5.24 o 
   0   7  14        1.24        1.49      3.91 o 
   1   7  14        7.90       14.07      5.13 o 
   2   7  14       11.76        5.99      5.88 o 
   3   7  14        1.98        2.02      5.19 o 
   4   7  14        7.47        3.50      5.24 o 
   5   7  14        0.43        0.26      4.39 o 
  -4   8  14        5.28       10.79      4.54 o 
  -3   8  14        0.54        2.90      4.97 o 
  -2   8  14        6.99        6.72      5.05 o 
  -1   8  14       10.43        7.27      5.09 o 
   0   8  14        6.09        2.17      3.69 o 
   1   8  14        5.69        7.90      4.82 o 
   2   8  14        9.68        7.45      5.63 o 
   3   8  14       16.73       22.25      6.10 o 
   4   8  14        4.09        4.94      4.92 o 
  -1   9  14       14.00       15.12      4.87 o 
   0   9  14        9.30        9.96      7.33 o 
   1   9  14        1.48        1.85      5.08 o 
  -7   0  15        2.09        8.23      5.82 o 
  -6   0  15        2.76        4.40      6.25 o 
  -5   0  15        3.61        0.89      5.98 o 
  -4   0  15       21.68       15.88      6.93 o 
  -3   0  15        2.75        1.22      5.37 o 
  -2   0  15        0.02        2.42      6.08 o 
  -1   0  15        5.66       16.32      5.99 o 
   0   0  15       89.76       81.97      5.36 o 
   1   0  15       13.89        4.12      5.39 o 
   2   0  15       21.48       28.32      5.87 o 
   3   0  15       20.71       24.61      5.97 o 
   4   0  15       24.02       23.28      5.95 o 
   5   0  15        9.97       15.70      5.28 o 
   6   0  15        1.25        6.17      4.87 o 
   7   0  15        3.52       10.26      4.50 o 
  -7   1  15       29.18       27.64      6.45 o 
  -6   1  15        3.61        0.58      5.96 o 
  -5   1  15       17.58       15.11      5.65 o 
  -4   1  15       14.97       13.09      6.15 o 
  -3   1  15        2.72        6.30      6.30 o 
  -2   1  15       11.39        6.34      6.08 o 
  -1   1  15       13.51       20.68      6.50 o 
   0   1  15       18.74        4.03      5.60 o 
   1   1  15        1.55        4.97      5.10 o 
   2   1  15       10.55        0.57      5.85 o 
   3   1  15       63.27       45.30      6.82 o 
   4   1  15       14.01        9.29      5.37 o 
   5   1  15       10.89       14.10      5.36 o 
   6   1  15        3.95        2.82      4.94 o 
   7   1  15       13.15       13.79      5.41 o 
  -7   2  15        3.57        5.27      5.74 o 
  -6   2  15      112.12      103.12      8.45 o 
  -5   2  15        8.36       17.08      5.98 o 
  -4   2  15       22.77       17.45      6.18 o 
  -3   2  15       22.49       27.73      6.37 o 
  -2   2  15        1.41        1.48      5.73 o 
  -1   2  15        1.80        1.20      6.21 o 
   0   2  15        6.85       12.31      4.22 o 
   1   2  15       34.98       38.55      6.33 o 
   2   2  15       76.84       74.80      7.84 o 
   3   2  15       17.77        9.05      5.37 o 
   4   2  15       11.83        3.21      5.71 o 
   5   2  15       11.07        7.51      5.88 o 
   6   2  15       21.49       28.42      6.12 o 
   7   2  15        5.44       11.00      4.86 o 
  -7   3  15        5.09        6.12      6.12 o 
  -6   3  15       10.06        7.96      5.65 o 
  -5   3  15       29.95       36.56      6.16 o 
  -4   3  15       10.57        0.61      6.26 o 
  -3   3  15        7.71        0.28      5.84 o 
  -2   3  15        4.30        0.28      6.09 o 
  -1   3  15        9.73       18.27      5.84 o 
   0   3  15        1.63        7.55      4.56 o 
   1   3  15        2.39        3.80      5.19 o 
   2   3  15       30.44       22.07      6.75 o 
   3   3  15       24.47       23.34      5.86 o 
   4   3  15       11.57        0.86      5.25 o 
   5   3  15       56.83       46.61      6.50 o 
   6   3  15        8.82       14.71      5.40 o 
   7   3  15        3.48        5.51      4.69 o 
  -6   4  15       34.66       27.08      6.05 o 
  -5   4  15        9.94       10.92      6.62 o 
  -4   4  15        6.59        6.57      6.57 o 
  -3   4  15       29.79       34.55      6.70 o 
  -2   4  15       26.29       31.46      6.24 o 
  -1   4  15       12.85       21.27      6.34 o 
   0   4  15       20.78       21.25      8.95 o 
   1   4  15        8.20        9.46      5.27 o 
   2   4  15       31.30       40.72      6.34 o 
   3   4  15        3.93        5.83      5.54 o 
   4   4  15       27.58       34.16      5.83 o 
   5   4  15       25.27       18.98      5.77 o 
   6   4  15        1.06        1.07      4.70 o 
  -6   5  15        8.70        7.13      5.43 o 
  -5   5  15        4.61        4.71      5.79 o 
  -4   5  15        1.00        5.69      5.00 o 
  -3   5  15        0.08        5.49      5.14 o 
  -2   5  15        3.25        3.76      4.96 o 
  -1   5  15        2.46       13.34      5.49 o 
   0   5  15       22.28       19.07      4.08 o 
   1   5  15        3.36        4.32      6.27 o 
   2   5  15        2.64       11.54      5.32 o 
   3   5  15       17.10       14.73      6.04 o 
   4   5  15        4.92        8.64      5.33 o 
   5   5  15        0.86        2.11      5.16 o 
   6   5  15        6.14        6.01      4.54 o 
  -5   6  15        0.58        5.07      5.07 o 
  -4   6  15        8.94       13.29      5.32 o 
  -3   6  15        5.35        8.60      5.04 o 
  -2   6  15        5.03        5.63      5.66 o 
  -1   6  15        8.25        3.39      5.51 o 
   0   6  15        8.20        2.02      3.76 o 
   1   6  15        7.30        0.90      5.75 o 
   2   6  15        3.34        1.16      6.00 o 
   3   6  15       10.51       12.45      5.12 o 
   4   6  15       11.57       14.60      5.20 o 
   5   6  15       30.23       26.18      5.14 o 
  -3   7  15        3.89        1.32      4.49 o 
  -2   7  15        2.08        6.14      4.85 o 
  -1   7  15        3.33        6.67      4.77 o 
   0   7  15        2.69        2.69      4.69 o 
   1   7  15       22.34       28.77      6.12 o 
   2   7  15       12.63       15.17      5.61 o 
   3   7  15        6.21       13.95      5.25 o 
  -6   0  16       30.78       30.99      6.38 o 
  -5   0  16        8.36        4.89      6.36 o 
  -4   0  16        0.04        4.42      6.26 o 
  -3   0  16        0.44        1.79      5.85 o 
  -2   0  16        3.57        0.31      6.38 o 
  -1   0  16        5.49       17.68      6.02 o 
   0   0  16       27.33       22.89      4.22 o 
   1   0  16        0.26        2.50      4.73 o 
   2   0  16        0.54        0.85      5.07 o 
   3   0  16       15.75       13.88      5.68 o 
   4   0  16        0.12        0.28      4.80 o 
   5   0  16        1.77        4.67      4.91 o 
   6   0  16       33.45       22.96      5.78 o 
  -6   1  16        5.24        5.87      5.87 o 
  -5   1  16       37.06       33.66      6.96 o 
  -4   1  16        8.70       15.16      5.86 o 
  -3   1  16       10.83        6.23      6.33 o 
  -2   1  16       11.27       12.46      6.36 o 
  -1   1  16        5.68        4.89      6.21 o 
   0   1  16        0.01        3.42      3.93 o 
   1   1  16       10.49        0.82      5.27 o 
   2   1  16       16.11       18.26      5.65 o 
   3   1  16        0.59        2.61      5.15 o 
   4   1  16        6.81        8.52      4.93 o 
   5   1  16        9.80        2.21      4.92 o 
   6   1  16       10.98        1.59      5.13 o 
  -5   2  16        0.84        1.42      5.54 o 
  -4   2  16        7.36        8.93      5.97 o 
  -3   2  16        0.68        4.35      6.01 o 
  -2   2  16        4.57       18.01      5.64 o 
  -1   2  16       10.62        6.73      6.33 o 
   0   2  16        1.90        1.80      4.01 o 
   1   2  16       26.14       22.41      6.00 o 
   2   2  16        1.64        2.61      5.48 o 
   3   2  16        1.61        4.03      5.55 o 
   4   2  16        4.65        5.29      5.29 o 
   5   2  16       25.67       15.46      5.86 o 
  -5   3  16        1.52        2.48      5.27 o 
  -4   3  16        2.77        4.54      5.87 o 
  -3   3  16        0.43        6.36      5.55 o 
  -2   3  16        0.16        2.01      5.47 o 
  -1   3  16        9.59        8.38      5.65 o 
   0   3  16       10.74       23.14      4.41 o 
   1   3  16       18.53       20.58      5.74 o 
   2   3  16       18.23       19.40      5.78 o 
   3   3  16       19.27       21.04      5.74 o 
   4   3  16       13.76       16.96      5.57 o 
   5   3  16        1.81        2.72      4.98 o 
  -4   4  16       10.35       15.06      5.25 o 
  -3   4  16       18.86       23.24      6.10 o 
  -2   4  16        1.16        5.54      5.62 o 
  -1   4  16        4.09        9.67      5.49 o 
   0   4  16       16.71       18.26      4.36 o 
   1   4  16       30.10       25.51      6.11 o 
   2   4  16       38.67       40.21      6.63 o 
   3   4  16       30.25       33.97      6.09 o 
   4   4  16        8.49        6.02      5.48 o 
  -3   5  16        2.30        3.56      5.57 o 
  -2   5  16       26.62       31.95      6.28 o 
  -1   5  16        1.66        6.40      5.05 o 
   0   5  16        3.62        4.58      4.50 o 
   1   5  16       39.95       39.60      6.81 o 
   2   5  16       40.53       31.64      6.84 o 
   3   5  16        6.43       14.70      5.02 o 
  -1   6  16        1.23        6.58      4.39 o 
   0   6  16        1.49        3.36      3.70 o 
   1   6  16       19.69       22.96      5.78 o 
  -3   0  17       38.34       48.51      6.86 o 
  -2   0  17        3.56       10.72      5.87 o 
  -1   0  17        7.28       12.65      5.78 o 
   0   0  17        6.90        4.01      3.85 o 
   1   0  17        2.23        0.00      4.90 o 
   2   0  17        8.31       10.12      4.78 o 
   3   0  17        0.91        0.54      4.75 o 
  -3   1  17        1.10       11.51      5.50 o 
  -2   1  17        0.38        0.86      5.49 o 
  -1   1  17        1.85       11.75      5.08 o 
   0   1  17        3.62        0.82      3.70 o 
   1   1  17        3.04        1.61      4.59 o 
   2   1  17        4.35        2.96      4.87 o 
   3   1  17       18.10       17.55      5.41 o 
  -3   2  17        1.47        0.55      5.23 o 
  -2   2  17        1.14        1.40      5.10 o 
  -1   2  17       11.87       14.68      6.11 o 
   0   2  17        8.57        8.68      3.82 o 
   1   2  17        6.64        8.22      4.89 o 
   2   2  17       14.40       11.96      5.58 o 
   3   2  17        1.28        3.78      4.69 o 
  -2   3  17        4.84        5.51      5.51 o 
  -1   3  17       17.26       11.83      5.68 o 
   0   3  17        8.65       11.14      3.91 o 
   1   3  17       10.95       12.71      4.84 o 
   2   3  17        5.46        9.46      4.94 o 
                                                 
